# Supplementary material for: Diethyl 7,8-dibromo-4,11-dioxo-11b,11c-dihydro-5H,10H-2-oxa-3a,4a,10a,11a-tetra­azabenz[f]indeno[2,1,7,7a-ija]azulene-11b,11c-dicarboxyl­ate
Source: Acta Crystallogr Sect E Struct Rep Online. 2009 Aug 26;65(Pt 9):o2252. doi: 10.1107/S160053680903284X (PMC2969905; doi:10.1107/S160053680903284X)
Supplement: Supplementary file 1 [file e-65-o2252-sup1.cif]

##############################################################################
###                                                                        ###
###        Electronic paper (Acta Crystallographica Section E)             ###
###                                                                        ###
##############################################################################
#                                                                            #
# This CIF contains the data in a paper accepted for publication in Acta     #
# Crystallographica Section E. It conforms to the requirements of Notes      #
# for Authors for Section E, and has been peer reviewed under the auspices   #
# of the IUCr Commission on Journals.                                        #
#                                                                            #
# Full details of the Crystallographic Information File format               #
# are given in the paper "The Crystallographic Information File (CIF):       #
# a New Standard Archive File for Crystallography" by S. R. Hall, F. H.      #
# Allen and I. D. Brown [Acta Cryst. (1991), A47, 655-685].                  #
#                                                                            #
# The current version of the core CIF dictionary is obtainable from          #
# ftp://ftp.iucr.org/pub/cif_core.dic. The current version number is 2.4.    #
#                                                                            #
# Software is freely available for graphical display of the structure(s) in  #
# this CIF.  For information consult the CIF home page http://www.iucr.org/  #
# cif/home.html                                                              #
#                                                                            #
# This file may be used for bona fide research purposes within the           #
# scientific community so long as proper attribution is given to the journal # 
# article from which it was obtained.                                        #
#                                                                            #
##############################################################################
                                             
data_I
_audit_creation_method     SHELXL-97
_chemical_name_systematic
;\
Diethyl 7,8-dibromo-4,11-dioxo-11b,11c-dihydro-5<i>H</i>,10<i>H</i>-\
2-oxa-3a,4a,10a,11a-tetraazabenz[<i>f</i>]indeno[2,1,7,7a-ija]azulene-\
11b,11c-dicarboxylate
;
_chemical_name_common     ?
_chemical_formula_moiety     'C20 H20 Br2 N4 O7'
_chemical_formula_sum     'C20 H20 Br2 N4 O7'
_chemical_formula_iupac     'C20 H20 Br2 N4 O7'
_chemical_formula_weight     588.22
_chemical_melting_point     ?
_symmetry_cell_setting     monoclinic
_symmetry_space_group_name_H-M     'P 21/c '
_symmetry_space_group_name_Hall     '-P 2ybc'
loop_
    _symmetry_equiv_pos_as_xyz
    'x, y, z'
    '-x, y+1/2, -z+1/2'
    '-x, -y, -z'
    'x, -y-1/2, z-1/2'
_cell_length_a     12.4679(10)
_cell_length_b     15.1505(13)
_cell_length_c     11.5383(10)
_cell_angle_alpha     90.00
_cell_angle_beta     90.1890(10)
_cell_angle_gamma     90.00
_cell_volume     2179.5(3)
_cell_formula_units_Z     4
_cell_measurement_reflns_used     5213
_cell_measurement_theta_min     2.22
_cell_measurement_theta_max     26.12
_cell_measurement_temperature     292(2)
_exptl_crystal_description     block
_exptl_crystal_colour     colorless
_exptl_crystal_size_max     0.30
_exptl_crystal_size_mid     0.20
_exptl_crystal_size_min     0.20
_exptl_crystal_density_diffrn     1.793
_exptl_crystal_density_meas     ?
_exptl_crystal_density_method     'not measured'
_exptl_crystal_F_000     1176
_exptl_absorpt_coefficient_mu     3.771
_exptl_absorpt_correction_type     none
_exptl_absorpt_process_details     ?
_exptl_absorpt_correction_T_min     ?
_exptl_absorpt_correction_T_max     ?
_exptl_special_details
;
;
_diffrn_ambient_temperature     292(2)
_diffrn_radiation_type     MoK\a
_diffrn_radiation_wavelength     0.71073
_diffrn_radiation_source     'fine-focus sealed tube'
_diffrn_radiation_monochromator     graphite
_diffrn_measurement_device_type     'Bruker SMART 4K CCD area-detector'
_diffrn_measurement_method     '\f and \w'
_diffrn_detector_area_resol_mean     ?
_diffrn_reflns_number     18344
_diffrn_reflns_av_R_equivalents     0.0970
_diffrn_reflns_av_sigmaI/netI     0.0706
_diffrn_reflns_theta_min     2.12
_diffrn_reflns_theta_max     27.00
_diffrn_reflns_theta_full     27.00
_diffrn_measured_fraction_theta_max     0.997
_diffrn_measured_fraction_theta_full     0.997
_diffrn_reflns_limit_h_min     -15
_diffrn_reflns_limit_h_max     15
_diffrn_reflns_limit_k_min     -19
_diffrn_reflns_limit_k_max     19
_diffrn_reflns_limit_l_min     -14
_diffrn_reflns_limit_l_max     13
_diffrn_standards_number     ?
_diffrn_standards_interval_count     ?
_diffrn_standards_interval_time     ?
_diffrn_standards_decay_%     ?
_refine_special_details
;
Refinement of <i>F</i>^2^ against ALL reflections. The weighted <i>R</i>-factor
<i>wR</i> and goodness of fit <i>S</i> are based on <i>F</i>^2^, conventional
<i>R</i>-factors <i>R</i> are based on <i>F</i>, with <i>F</i> set to zero for
negative <i>F</i>^2^. The threshold expression of <i>F</i>^2^ >
\s(<i>F</i>^2^) is used only for calculating <i>R</i>-factors(gt) <i>etc</i>.
and is not relevant to the choice of reflections for refinement.
<i>R</i>-factors based on <i>F</i>^2^ are statistically about twice as large
as those based on <i>F</i>, and <i>R</i>- factors based on ALL data will be
even larger.
;
_reflns_number_total     4736
_reflns_number_gt     2983
_reflns_threshold_expression     I>2\s(I)
_refine_ls_structure_factor_coef     Fsqd
_refine_ls_matrix_type     full
_refine_ls_R_factor_all     0.0786
_refine_ls_R_factor_gt     0.0501
_refine_ls_wR_factor_gt     0.1256
_refine_ls_wR_factor_ref     0.1337
_refine_ls_goodness_of_fit_ref     0.908
_refine_ls_restrained_S_all     0.933
_refine_ls_number_reflns     4736
_refine_ls_number_parameters     349
_refine_ls_number_restraints     30
_refine_ls_hydrogen_treatment     constr
_refine_ls_weighting_scheme     calc
_refine_ls_weighting_details
                   'calc w=1/[\s^2^(Fo^2^)+(0.08P)^2^] where P=(Fo^2^+2Fc^2^)/3'
_atom_sites_solution_hydrogens     geom
_atom_sites_solution_primary     direct
_atom_sites_solution_secondary     difmap
_refine_ls_shift/su_max     0.000
_refine_ls_shift/su_mean     0.000
_refine_diff_density_max     0.999
_refine_diff_density_min     -0.585
_refine_ls_extinction_method     none
_refine_ls_extinction_coef     ?
loop_
    _atom_type_symbol
    _atom_type_description
    _atom_type_scat_dispersion_real
    _atom_type_scat_dispersion_imag
    _atom_type_scat_source
    'C' 'C' 0.0033 0.0016
                         'International Tables Vol C Tables 4.2.6.8 and 6.1.1.4'
    'H' 'H' 0.0000 0.0000
                         'International Tables Vol C Tables 4.2.6.8 and 6.1.1.4'
    'N' 'N' 0.0061 0.0033
                         'International Tables Vol C Tables 4.2.6.8 and 6.1.1.4'
    'O' 'O' 0.0106 0.0060
                         'International Tables Vol C Tables 4.2.6.8 and 6.1.1.4'
    'Br' 'Br' -0.2901 2.4595
                         'International Tables Vol C Tables 4.2.6.8 and 6.1.1.4'
_computing_data_collection     'SMART (Bruker, 2001)'
_computing_cell_refinement     'SAINT (Bruker, 2001)'
_computing_data_reduction     'SAINT (Bruker, 2001)'
_computing_structure_solution     'SHELXS97 (Sheldrick, 2008)'
_computing_structure_refinement     'SHELXL97 (Sheldrick, 2008)'
_computing_molecular_graphics     'PLATON (Spek, 2009)'
_computing_publication_material     'SHELXTL (Sheldrick, 2008)'
loop_
    _atom_site_type_symbol
    _atom_site_label
    _atom_site_fract_x
    _atom_site_fract_y
    _atom_site_fract_z
    _atom_site_U_iso_or_equiv
    _atom_site_adp_type
    _atom_site_calc_flag
    _atom_site_refinement_flags
    _atom_site_occupancy
    _atom_site_disorder_assembly
    _atom_site_disorder_group
    Br Br1 -0.39306(3) 0.14276(3) 0.75601(4) 0.06508(19) Uani d . 1 . .
    Br Br2 -0.31776(4) 0.30716(4) 0.57266(4) 0.0716(2) Uani d . 1 . .
    O O1 -0.01869(19) -0.05766(16) 0.7742(2) 0.0470(7) Uani d . 1 . .
    O O2 0.1247(2) 0.18343(17) 0.4670(2) 0.0461(6) Uani d . 1 . .
    O O3 0.3227(3) 0.2018(2) 0.8002(3) 0.0737(10) Uani d . 1 A .
    O O4 0.2543(5) 0.1138(5) 0.9343(4) 0.0491(16) Uani d PD 0.735(16) A 1
    O O4' 0.2838(13) 0.0817(11) 0.9206(11) 0.053(4) Uani d PDU 0.265(16) A 2
    O O5 0.3918(3) 0.0190(3) 0.7638(4) 0.1048(15) Uani d . 1 . .
    O O6 0.3624(2) -0.0744(3) 0.6229(3) 0.0823(11) Uani d D 1 . .
    O O7 0.10231(19) -0.05214(17) 0.4804(2) 0.0465(6) Uani d . 1 A .
    N N1 0.0940(2) 0.05941(18) 0.8063(2) 0.0342(6) Uani d . 1 . .
    N N2 0.1467(2) 0.16772(18) 0.6633(2) 0.0344(6) Uani d . 1 . .
    N N3 0.1438(2) -0.04468(18) 0.6808(3) 0.0375(7) Uani d . 1 A .
    N N4 0.2148(2) 0.06373(19) 0.5477(2) 0.0362(7) Uani d . 1 A .
    C C1 -0.0639(3) 0.1581(2) 0.7972(3) 0.0368(8) Uani d . 1 . .
    C C2 -0.1724(3) 0.1369(2) 0.8074(3) 0.0429(9) Uani d . 1 . .
    H H2 -0.1937 0.0938 0.8599 0.052 Uiso calc R 1 . .
    C C3 -0.2483(3) 0.1793(3) 0.7405(3) 0.0434(9) Uani d . 1 . .
    C C4 -0.2182(3) 0.2441(3) 0.6642(3) 0.0453(9) Uani d . 1 . .
    C C5 -0.1106(3) 0.2646(2) 0.6516(3) 0.0407(8) Uani d . 1 . .
    H H5 -0.0903 0.3077 0.5988 0.049 Uiso calc R 1 . .
    C C6 -0.0329(3) 0.2218(2) 0.7163(3) 0.0368(8) Uani d . 1 . .
    C C7 0.0170(3) 0.1112(3) 0.8718(3) 0.0423(9) Uani d . 1 A .
    H H7A 0.0555 0.1545 0.9177 0.051 Uiso calc R 1 . .
    H H7B -0.0206 0.0725 0.9249 0.051 Uiso calc R 1 . .
    C C8 0.0838(3) 0.2443(2) 0.6985(3) 0.0381(8) Uani d . 1 A .
    H H8A 0.0895 0.2897 0.6396 0.046 Uiso calc R 1 . .
    H H8B 0.1131 0.2679 0.7700 0.046 Uiso calc R 1 . .
    C C9 0.0625(3) -0.0180(2) 0.7541(3) 0.0358(8) Uani d . 1 A .
    C C10 0.1571(3) 0.1427(2) 0.5517(3) 0.0345(8) Uani d . 1 A .
    C C11 0.1813(3) 0.1016(2) 0.7450(3) 0.0352(8) Uani d . 1 A .
    C C12 0.2663(3) 0.1435(3) 0.8275(3) 0.0487(10) Uani d D 1 . .
    C C13 0.3325(7) 0.1493(6) 1.0189(6) 0.070(3) Uani d PD 0.735(16) A 1
    H H13A 0.3212 0.2121 1.0303 0.084 Uiso calc PR 0.735(16) A 1
    H H13B 0.4052 0.1402 0.9917 0.084 Uiso calc PR 0.735(16) A 1
    C C13' 0.3735(18) 0.0999(19) 1.0039(17) 0.081(7) Uani d PDU 0.265(16) A 2
    H H13C 0.3752 0.1621 1.0236 0.097 Uiso calc PR 0.265(16) A 2
    H H13D 0.4417 0.0841 0.9695 0.097 Uiso calc PR 0.265(16) A 2
    C C14 0.3146(8) 0.1006(8) 1.1289(7) 0.106(4) Uani d PD 0.735(16) A 1
    H H14A 0.2406 0.1055 1.1507 0.128 Uiso calc PR 0.735(16) A 1
    H H14B 0.3590 0.1253 1.1888 0.128 Uiso calc PR 0.735(16) A 1
    H H14C 0.3327 0.0395 1.1182 0.128 Uiso calc PR 0.735(16) A 1
    C C14' 0.354(3) 0.045(3) 1.112(2) 0.165(17) Uani d PDU 0.265(16) A 2
    H H14D 0.2780 0.0423 1.1272 0.198 Uiso calc PR 0.265(16) A 2
    H H14E 0.3899 0.0710 1.1769 0.198 Uiso calc PR 0.265(16) A 2
    H H14F 0.3804 -0.0140 1.1001 0.198 Uiso calc PR 0.265(16) A 2
    C C15 0.2217(2) 0.0256(2) 0.6629(3) 0.0344(8) Uani d . 1 . .
    C C16 0.3359(3) -0.0087(3) 0.6886(4) 0.0492(10) Uani d . 1 A .
    C C17 0.4520(7) -0.1364(8) 0.6416(14) 0.050(3) Uani d PD 0.51(2) A 1
    H H17A 0.4337 -0.1946 0.6128 0.060 Uiso calc PR 0.51(2) A 1
    H H17B 0.4693 -0.1408 0.7234 0.060 Uiso calc PR 0.51(2) A 1
    C C17' 0.4760(10) -0.0973(16) 0.6529(15) 0.082(6) Uani d PD 0.49(2) A 2
    H H17C 0.4787 -0.1386 0.7171 0.098 Uiso calc PR 0.49(2) A 2
    H H17D 0.5164 -0.0449 0.6735 0.098 Uiso calc PR 0.49(2) A 2
    C C18 0.5452(7) -0.0986(11) 0.5752(14) 0.066(4) Uani d PD 0.51(2) A 1
    H H18A 0.5265 -0.0941 0.4947 0.079 Uiso calc PR 0.51(2) A 1
    H H18B 0.6064 -0.1366 0.5838 0.079 Uiso calc PR 0.51(2) A 1
    H H18C 0.5622 -0.0410 0.6049 0.079 Uiso calc PR 0.51(2) A 1
    C C18' 0.5196(12) -0.1389(17) 0.5435(14) 0.096(6) Uani d PD 0.49(2) A 2
    H H18D 0.4778 -0.1901 0.5242 0.115 Uiso calc PR 0.49(2) A 2
    H H18E 0.5930 -0.1559 0.5558 0.115 Uiso calc PR 0.49(2) A 2
    H H18F 0.5158 -0.0971 0.4811 0.115 Uiso calc PR 0.49(2) A 2
    C C19 0.1211(3) -0.1018(2) 0.5829(3) 0.0459(9) Uani d . 1 . .
    H H19A 0.1812 -0.1414 0.5707 0.055 Uiso calc R 1 A .
    H H19B 0.0584 -0.1375 0.5997 0.055 Uiso calc R 1 . .
    C C20 0.1918(3) 0.0019(3) 0.4536(3) 0.0435(9) Uani d . 1 . .
    H H20A 0.1773 0.0346 0.3830 0.052 Uiso calc R 1 A .
    H H20B 0.2541 -0.0350 0.4403 0.052 Uiso calc R 1 . .
loop_
    _atom_site_aniso_label
    _atom_site_aniso_U_11
    _atom_site_aniso_U_22
    _atom_site_aniso_U_33
    _atom_site_aniso_U_12
    _atom_site_aniso_U_13
    _atom_site_aniso_U_23
    Br1 0.0421(2) 0.0827(4) 0.0705(3) -0.0127(2) 0.0010(2) -0.0028(2)
    Br2 0.0526(3) 0.0970(4) 0.0652(3) 0.0130(2) -0.0028(2) 0.0176(3)
    O1 0.0421(14) 0.0383(14) 0.0606(18) -0.0069(11) 0.0073(12) 0.0001(12)
    O2 0.0572(15) 0.0466(15) 0.0344(15) 0.0013(12) -0.0013(12) 0.0038(12)
    O3 0.070(2) 0.074(2) 0.077(2) -0.0353(17) -0.0222(17) 0.0031(18)
    O4 0.045(3) 0.067(4) 0.035(3) 0.001(2) -0.016(2) -0.003(2)
    O4' 0.031(6) 0.088(9) 0.039(6) 0.006(6) -0.004(5) -0.006(6)
    O5 0.058(2) 0.129(4) 0.127(3) 0.027(2) -0.050(2) -0.051(3)
    O6 0.0556(18) 0.107(3) 0.084(2) 0.0454(18) -0.0168(17) -0.028(2)
    O7 0.0470(14) 0.0474(15) 0.0451(16) 0.0019(12) -0.0088(12) -0.0125(12)
    N1 0.0360(14) 0.0362(15) 0.0303(15) -0.0013(12) 0.0016(12) -0.0024(13)
    N2 0.0391(15) 0.0336(15) 0.0305(16) -0.0023(12) 0.0009(12) -0.0027(12)
    N3 0.0387(15) 0.0336(16) 0.0401(17) -0.0002(12) -0.0002(13) -0.0040(13)
    N4 0.0375(14) 0.0399(16) 0.0311(16) 0.0030(12) -0.0010(12) -0.0026(13)
    C1 0.0437(19) 0.0347(19) 0.0320(19) 0.0005(15) 0.0056(15) -0.0098(15)
    C2 0.049(2) 0.042(2) 0.038(2) -0.0012(17) 0.0076(17) -0.0068(17)
    C3 0.0372(18) 0.047(2) 0.046(2) -0.0059(16) 0.0066(16) -0.0110(18)
    C4 0.0426(19) 0.050(2) 0.043(2) 0.0057(17) -0.0009(16) -0.0114(18)
    C5 0.049(2) 0.0367(19) 0.037(2) 0.0009(16) 0.0057(16) -0.0064(16)
    C6 0.0452(19) 0.0327(18) 0.033(2) -0.0001(15) 0.0026(15) -0.0093(15)
    C7 0.050(2) 0.046(2) 0.032(2) -0.0033(17) 0.0086(16) -0.0054(17)
    C8 0.0440(18) 0.0330(18) 0.037(2) -0.0029(15) 0.0020(16) -0.0044(15)
    C9 0.0354(17) 0.0367(19) 0.035(2) 0.0035(15) -0.0008(14) 0.0037(15)
    C10 0.0327(16) 0.0355(19) 0.035(2) -0.0065(14) -0.0005(14) -0.0015(16)
    C11 0.0332(16) 0.0411(19) 0.0311(19) -0.0037(14) -0.0038(14) -0.0035(15)
    C12 0.044(2) 0.060(3) 0.042(2) -0.0079(19) -0.0106(18) -0.006(2)
    C13 0.071(4) 0.069(5) 0.070(5) -0.005(4) -0.039(4) -0.001(4)
    C13' 0.092(11) 0.080(11) 0.071(10) -0.014(8) -0.004(8) -0.021(8)
    C14 0.119(7) 0.133(9) 0.066(6) 0.014(7) -0.041(5) 0.008(5)
    C14' 0.166(19) 0.165(19) 0.165(19) 0.001(10) -0.012(10) -0.006(10)
    C15 0.0315(16) 0.0384(19) 0.0334(19) 0.0004(14) -0.0028(14) -0.0037(15)
    C16 0.0362(19) 0.060(3) 0.051(3) 0.0025(18) -0.0016(18) 0.007(2)
    C17 0.045(5) 0.046(6) 0.059(8) 0.004(4) -0.002(4) -0.004(5)
    C17' 0.049(8) 0.081(12) 0.115(11) 0.036(7) -0.037(8) -0.039(10)
    C18 0.043(5) 0.089(10) 0.065(9) 0.014(5) 0.009(5) 0.011(7)
    C18' 0.057(8) 0.104(14) 0.127(15) 0.035(8) -0.016(8) -0.013(10)
    C19 0.045(2) 0.037(2) 0.056(3) -0.0023(16) 0.0008(18) -0.0112(19)
    C20 0.048(2) 0.048(2) 0.034(2) 0.0065(17) 0.0040(16) -0.0097(17)
_geom_special_details
;
All e.s.d.'s (except the e.s.d. in the dihedral angle between two l.s. planes)
are estimated using the full covariance matrix. The cell e.s.d.'s are taken
into account individually in the estimation of e.s.d.'s in distances, angles
and torsion angles; correlations between e.s.d.'s in cell parameters are only
used when they are defined by crystal symmetry. An approximate (isotropic)
treatment of cell e.s.d.'s is used for estimating e.s.d.'s involving l.s.
planes.
;
loop_
    _geom_bond_atom_site_label_1
    _geom_bond_atom_site_label_2
    _geom_bond_site_symmetry_2
    _geom_bond_distance
    _geom_bond_publ_flag
    Br1 C3 . 1.896(3) ?
    Br2 C4 . 1.887(4) ?
    O4 C13 . 1.479(6) ?
    O4' C13' . 1.498(10) ?
    C1 C2 . 1.396(5) ?
    C1 C6 . 1.399(5) ?
    C1 C7 . 1.503(5) ?
    C2 C3 . 1.378(5) ?
    C2 H2 . 0.9300 ?
    C3 C4 . 1.372(6) ?
    C4 C5 . 1.386(5) ?
    C5 C6 . 1.382(5) ?
    C5 H5 . 0.9300 ?
    C6 C8 . 1.509(5) ?
    C7 N1 . 1.453(4) ?
    C7 H7A . 0.9700 ?
    C7 H7B . 0.9700 ?
    C8 N2 . 1.459(4) ?
    C8 H8A . 0.9700 ?
    C8 H8B . 0.9700 ?
    C9 O1 . 1.199(4) ?
    C9 N1 . 1.376(4) ?
    C9 N3 . 1.383(4) ?
    C10 O2 . 1.223(4) ?
    C10 N2 . 1.349(4) ?
    C10 N4 . 1.396(4) ?
    C11 N2 . 1.440(4) ?
    C11 N1 . 1.450(4) ?
    C11 C12 . 1.558(5) ?
    C11 C15 . 1.575(5) ?
    C12 O3 . 1.173(5) ?
    C12 O4 . 1.321(6) ?
    C12 O4' . 1.441(10) ?
    C13 C14 . 1.485(8) ?
    C13 H13A . 0.9700 ?
    C13 H13B . 0.9700 ?
    C13' C14' . 1.522(10) ?
    C13' H13C . 0.9700 ?
    C13' H13D . 0.9700 ?
    C14 H14A . 0.9600 ?
    C14 H14B . 0.9600 ?
    C14 H14C . 0.9600 ?
    C14' H14D . 0.9600 ?
    C14' H14E . 0.9600 ?
    C14' H14F . 0.9600 ?
    C15 N4 . 1.451(4) ?
    C15 N3 . 1.457(4) ?
    C15 C16 . 1.544(5) ?
    C16 O5 . 1.188(5) ?
    C16 O6 . 1.294(5) ?
    C17 O6 . 1.475(8) ?
    C17 C18 . 1.507(9) ?
    C17 H17A . 0.9700 ?
    C17 H17B . 0.9700 ?
    C17' O6 . 1.497(8) ?
    C17' C18' . 1.514(10) ?
    C17' H17C . 0.9700 ?
    C17' H17D . 0.9700 ?
    C18 H18A . 0.9600 ?
    C18 H18B . 0.9600 ?
    C18 H18C . 0.9600 ?
    C18' H18D . 0.9600 ?
    C18' H18E . 0.9600 ?
    C18' H18F . 0.9600 ?
    C19 O7 . 1.421(5) ?
    C19 N3 . 1.451(5) ?
    C19 H19A . 0.9700 ?
    C19 H19B . 0.9700 ?
    C20 O7 . 1.419(4) ?
    C20 N4 . 1.462(5) ?
    C20 H20A . 0.9700 ?
    C20 H20B . 0.9700 ?
loop_
    _geom_angle_atom_site_label_1
    _geom_angle_atom_site_label_2
    _geom_angle_atom_site_label_3
    _geom_angle_site_symmetry_1
    _geom_angle_site_symmetry_3
    _geom_angle
    _geom_angle_publ_flag
    C12 O4 C13 . . 114.5(5) ?
    C12 O4' C13' . . 118.0(14) ?
    C16 O6 C17 . . 126.8(7) ?
    C16 O6 C17' . . 106.6(6) ?
    C20 O7 C19 . . 111.1(3) ?
    C9 N1 C11 . . 112.1(3) ?
    C9 N1 C7 . . 120.0(3) ?
    C11 N1 C7 . . 120.9(3) ?
    C10 N2 C11 . . 113.5(3) ?
    C10 N2 C8 . . 122.9(3) ?
    C11 N2 C8 . . 122.1(3) ?
    C9 N3 C19 . . 120.6(3) ?
    C9 N3 C15 . . 111.4(3) ?
    C19 N3 C15 . . 117.0(3) ?
    C10 N4 C15 . . 109.9(3) ?
    C10 N4 C20 . . 118.3(3) ?
    C15 N4 C20 . . 115.9(3) ?
    C2 C1 C6 . . 119.0(3) ?
    C2 C1 C7 . . 119.5(3) ?
    C6 C1 C7 . . 121.5(3) ?
    C3 C2 C1 . . 120.6(4) ?
    C3 C2 H2 . . 119.7 ?
    C1 C2 H2 . . 119.7 ?
    C4 C3 C2 . . 120.3(3) ?
    C4 C3 Br1 . . 122.1(3) ?
    C2 C3 Br1 . . 117.6(3) ?
    C3 C4 C5 . . 119.7(4) ?
    C3 C4 Br2 . . 122.7(3) ?
    C5 C4 Br2 . . 117.6(3) ?
    C6 C5 C4 . . 121.0(4) ?
    C6 C5 H5 . . 119.5 ?
    C4 C5 H5 . . 119.5 ?
    C5 C6 C1 . . 119.3(3) ?
    C5 C6 C8 . . 119.7(3) ?
    C1 C6 C8 . . 121.0(3) ?
    N1 C7 C1 . . 113.6(3) ?
    N1 C7 H7A . . 108.9 ?
    C1 C7 H7A . . 108.9 ?
    N1 C7 H7B . . 108.9 ?
    C1 C7 H7B . . 108.9 ?
    H7A C7 H7B . . 107.7 ?
    N2 C8 C6 . . 112.2(3) ?
    N2 C8 H8A . . 109.2 ?
    C6 C8 H8A . . 109.2 ?
    N2 C8 H8B . . 109.2 ?
    C6 C8 H8B . . 109.2 ?
    H8A C8 H8B . . 107.9 ?
    O1 C9 N1 . . 125.6(3) ?
    O1 C9 N3 . . 126.3(3) ?
    N1 C9 N3 . . 107.9(3) ?
    O2 C10 N2 . . 126.0(3) ?
    O2 C10 N4 . . 125.1(3) ?
    N2 C10 N4 . . 108.9(3) ?
    N2 C11 N1 . . 113.7(3) ?
    N2 C11 C12 . . 108.6(3) ?
    N1 C11 C12 . . 113.1(3) ?
    N2 C11 C15 . . 102.2(3) ?
    N1 C11 C15 . . 102.3(3) ?
    C12 C11 C15 . . 116.6(3) ?
    O3 C12 O4 . . 125.3(4) ?
    O3 C12 O4' . . 127.0(7) ?
    O3 C12 C11 . . 123.3(4) ?
    O4 C12 C11 . . 110.7(4) ?
    O4' C12 C11 . . 107.0(6) ?
    O4 C13 C14 . . 106.4(5) ?
    O4 C13 H13A . . 110.4 ?
    C14 C13 H13A . . 110.4 ?
    O4 C13 H13B . . 110.4 ?
    C14 C13 H13B . . 110.4 ?
    H13A C13 H13B . . 108.6 ?
    O4' C13' C14' . . 107.5(13) ?
    O4' C13' H13C . . 110.2 ?
    C14' C13' H13C . . 110.2 ?
    O4' C13' H13D . . 110.2 ?
    C14' C13' H13D . . 110.2 ?
    H13C C13' H13D . . 108.5 ?
    C13' C14' H14D . . 109.5 ?
    C13' C14' H14E . . 109.5 ?
    H14D C14' H14E . . 109.5 ?
    C13' C14' H14F . . 109.5 ?
    H14D C14' H14F . . 109.5 ?
    H14E C14' H14F . . 109.5 ?
    N4 C15 N3 . . 112.6(3) ?
    N4 C15 C16 . . 111.2(3) ?
    N3 C15 C16 . . 109.9(3) ?
    N4 C15 C11 . . 104.0(3) ?
    N3 C15 C11 . . 103.6(2) ?
    C16 C15 C11 . . 115.3(3) ?
    O5 C16 O6 . . 123.3(4) ?
    O5 C16 C15 . . 124.0(4) ?
    O6 C16 C15 . . 112.6(3) ?
    O6 C17 C18 . . 105.6(7) ?
    O6 C17 H17A . . 110.6 ?
    C18 C17 H17A . . 110.6 ?
    O6 C17 H17B . . 110.6 ?
    C18 C17 H17B . . 110.6 ?
    H17A C17 H17B . . 108.8 ?
    O6 C17' C18' . . 104.3(7) ?
    O6 C17' H17C . . 110.9 ?
    C18' C17' H17C . . 110.9 ?
    O6 C17' H17D . . 110.9 ?
    C18' C17' H17D . . 110.9 ?
    H17C C17' H17D . . 108.9 ?
    C17' C18' H18D . . 109.5 ?
    C17' C18' H18E . . 109.5 ?
    H18D C18' H18E . . 109.5 ?
    C17' C18' H18F . . 109.5 ?
    H18D C18' H18F . . 109.5 ?
    H18E C18' H18F . . 109.5 ?
    O7 C19 N3 . . 111.3(3) ?
    O7 C19 H19A . . 109.4 ?
    N3 C19 H19A . . 109.4 ?
    O7 C19 H19B . . 109.4 ?
    N3 C19 H19B . . 109.4 ?
    H19A C19 H19B . . 108.0 ?
    O7 C20 N4 . . 111.1(3) ?
    O7 C20 H20A . . 109.4 ?
    N4 C20 H20A . . 109.4 ?
    O7 C20 H20B . . 109.4 ?
    N4 C20 H20B . . 109.4 ?
    H20A C20 H20B . . 108.0 ?
loop_
    _geom_torsion_atom_site_label_1
    _geom_torsion_atom_site_label_2
    _geom_torsion_atom_site_label_3
    _geom_torsion_atom_site_label_4
    _geom_torsion_site_symmetry_1
    _geom_torsion_site_symmetry_2
    _geom_torsion_site_symmetry_3
    _geom_torsion_site_symmetry_4
    _geom_torsion
    _geom_torsion_publ_flag
    C6 C1 C2 C3 . . . . -1.2(5) ?
    C7 C1 C2 C3 . . . . 179.5(3) ?
    C1 C2 C3 C4 . . . . -1.0(5) ?
    C1 C2 C3 Br1 . . . . 177.5(3) ?
    C2 C3 C4 C5 . . . . 2.2(6) ?
    Br1 C3 C4 C5 . . . . -176.2(3) ?
    C2 C3 C4 Br2 . . . . -178.3(3) ?
    Br1 C3 C4 Br2 . . . . 3.2(5) ?
    C3 C4 C5 C6 . . . . -1.1(6) ?
    Br2 C4 C5 C6 . . . . 179.4(3) ?
    C4 C5 C6 C1 . . . . -1.2(5) ?
    C4 C5 C6 C8 . . . . 178.6(3) ?
    C2 C1 C6 C5 . . . . 2.3(5) ?
    C7 C1 C6 C5 . . . . -178.5(3) ?
    C2 C1 C6 C8 . . . . -177.5(3) ?
    C7 C1 C6 C8 . . . . 1.7(5) ?
    C2 C1 C7 N1 . . . . 117.2(4) ?
    C6 C1 C7 N1 . . . . -62.0(4) ?
    C5 C6 C8 N2 . . . . -120.8(3) ?
    C1 C6 C8 N2 . . . . 59.0(4) ?
    N2 C11 C12 O3 . . . . -28.4(5) ?
    N1 C11 C12 O3 . . . . -155.6(4) ?
    C15 C11 C12 O3 . . . . 86.2(5) ?
    N2 C11 C12 O4 . . . . 142.1(5) ?
    N1 C11 C12 O4 . . . . 14.9(6) ?
    C15 C11 C12 O4 . . . . -103.3(5) ?
    N2 C11 C12 O4' . . . . 169.3(9) ?
    N1 C11 C12 O4' . . . . 42.0(9) ?
    C15 C11 C12 O4' . . . . -76.1(9) ?
    O3 C12 O4 C13 . . . . -10.4(9) ?
    O4' C12 O4 C13 . . . . 92.9(17) ?
    C11 C12 O4 C13 . . . . 179.4(5) ?
    C12 O4 C13 C14 . . . . -173.3(7) ?
    O3 C12 O4' C13' . . . . 10.1(19) ?
    O4 C12 O4' C13' . . . . -86(2) ?
    C11 C12 O4' C13' . . . . 171.6(13) ?
    C12 O4' C13' C14' . . . . 162(2) ?
    N2 C11 C15 N4 . . . . 5.9(3) ?
    N1 C11 C15 N4 . . . . 123.9(3) ?
    C12 C11 C15 N4 . . . . -112.2(3) ?
    N2 C11 C15 N3 . . . . -111.9(3) ?
    N1 C11 C15 N3 . . . . 6.1(3) ?
    C12 C11 C15 N3 . . . . 130.0(3) ?
    N2 C11 C15 C16 . . . . 128.0(3) ?
    N1 C11 C15 C16 . . . . -114.0(3) ?
    C12 C11 C15 C16 . . . . 9.8(4) ?
    N4 C15 C16 O5 . . . . 117.6(5) ?
    N3 C15 C16 O5 . . . . -117.0(5) ?
    C11 C15 C16 O5 . . . . -0.5(6) ?
    N4 C15 C16 O6 . . . . -65.6(4) ?
    N3 C15 C16 O6 . . . . 59.7(4) ?
    C11 C15 C16 O6 . . . . 176.3(3) ?
    O1 C9 N1 C11 . . . . -166.1(3) ?
    N3 C9 N1 C11 . . . . 17.8(4) ?
    O1 C9 N1 C7 . . . . -15.0(5) ?
    N3 C9 N1 C7 . . . . 168.9(3) ?
    N2 C11 N1 C9 . . . . 94.8(3) ?
    C12 C11 N1 C9 . . . . -140.8(3) ?
    C15 C11 N1 C9 . . . . -14.6(3) ?
    N2 C11 N1 C7 . . . . -56.0(4) ?
    C12 C11 N1 C7 . . . . 68.4(4) ?
    C15 C11 N1 C7 . . . . -165.4(3) ?
    C1 C7 N1 C9 . . . . -72.5(4) ?
    C1 C7 N1 C11 . . . . 76.0(4) ?
    O2 C10 N2 C11 . . . . 173.0(3) ?
    N4 C10 N2 C11 . . . . -9.2(4) ?
    O2 C10 N2 C8 . . . . 6.8(5) ?
    N4 C10 N2 C8 . . . . -175.4(3) ?
    N1 C11 N2 C10 . . . . -107.8(3) ?
    C12 C11 N2 C10 . . . . 125.4(3) ?
    C15 C11 N2 C10 . . . . 1.7(3) ?
    N1 C11 N2 C8 . . . . 58.5(4) ?
    C12 C11 N2 C8 . . . . -68.3(4) ?
    C15 C11 N2 C8 . . . . 168.0(3) ?
    C6 C8 N2 C10 . . . . 86.8(4) ?
    C6 C8 N2 C11 . . . . -78.2(4) ?
    O1 C9 N3 C19 . . . . 27.9(5) ?
    N1 C9 N3 C19 . . . . -156.0(3) ?
    O1 C9 N3 C15 . . . . 170.8(3) ?
    N1 C9 N3 C15 . . . . -13.1(4) ?
    O7 C19 N3 C9 . . . . 93.6(4) ?
    O7 C19 N3 C15 . . . . -47.3(4) ?
    N4 C15 N3 C9 . . . . -107.8(3) ?
    C16 C15 N3 C9 . . . . 127.6(3) ?
    C11 C15 N3 C9 . . . . 3.9(3) ?
    N4 C15 N3 C19 . . . . 36.5(4) ?
    C16 C15 N3 C19 . . . . -88.1(4) ?
    C11 C15 N3 C19 . . . . 148.2(3) ?
    O2 C10 N4 C15 . . . . -169.0(3) ?
    N2 C10 N4 C15 . . . . 13.2(3) ?
    O2 C10 N4 C20 . . . . -32.8(5) ?
    N2 C10 N4 C20 . . . . 149.4(3) ?
    N3 C15 N4 C10 . . . . 99.8(3) ?
    C16 C15 N4 C10 . . . . -136.3(3) ?
    C11 C15 N4 C10 . . . . -11.6(3) ?
    N3 C15 N4 C20 . . . . -37.5(4) ?
    C16 C15 N4 C20 . . . . 86.4(4) ?
    C11 C15 N4 C20 . . . . -148.9(3) ?
    O7 C20 N4 C10 . . . . -83.8(4) ?
    O7 C20 N4 C15 . . . . 49.8(4) ?
    O5 C16 O6 C17 . . . . 12.8(8) ?
    C15 C16 O6 C17 . . . . -163.9(5) ?
    O5 C16 O6 C17' . . . . -6.2(13) ?
    C15 C16 O6 C17' . . . . 177.0(11) ?
    C18 C17 O6 C16 . . . . -93.3(16) ?
    C18 C17 O6 C17' . . . . -48.3(18) ?
    C18' C17' O6 C16 . . . . -153.5(19) ?
    C18' C17' O6 C17 . . . . 62.7(17) ?
    N4 C20 O7 C19 . . . . -59.7(4) ?
    N3 C19 O7 C20 . . . . 58.3(4) ?
loop_
    _geom_hbond_atom_site_label_D
    _geom_hbond_atom_site_label_H
    _geom_hbond_atom_site_label_A
    _geom_hbond_site_symmetry_A
    _geom_hbond_distance_DH
    _geom_hbond_distance_HA
    _geom_hbond_distance_DA
    _geom_hbond_angle_DHA
    C19 H19B O2 3_556 0.97 2.51 3.353(4) 145.8
    C17 H17A Br1 2_546 0.97 2.94 3.625(10) 128.9
    C8 H8B O2 4_566 0.97 2.39 3.324(4) 160.6
data_global
_journal_date_recd_electronic     2009-08-07
_journal_date_accepted     2009-08-18
_journal_name_full     'Acta Crystallographica, Section E'
_journal_year     2009
_journal_volume     65
_journal_issue      9
_journal_page_first     o2252
_journal_page_last     o2252
_journal_paper_category     QO
_journal_coeditor_code     HK2753
_publ_contact_author_name     'Nengfang She'
_publ_contact_author_address
;
Key Laboratory of Pesticide and Chemical Biology of Ministry of Education,
College of Chemistry,
Central China Normal University,
Wuhan  430079
People's Republic of China
;
_publ_contact_author_email     wuhanshe@126.com
_publ_contact_author_fax     '86 27 67867955'
_publ_contact_author_phone     '86 27 67867955'
_publ_section_title
;\
Diethyl
7,8-dibromo-4,11-dioxo-11b,11c-dihydro-5<i>H</i>,10<i>H</i>-2-oxa-3a,4a,10a,\
11a-tetraazabenz[<i>f</i>]indeno[2,1,7,7a-<i>ija</i>]azulene-11b,11c-\
dicarboxylate
;
loop_
    _publ_author_name
    _publ_author_footnote
    _publ_author_address
    'Chen, Yan' .
;
Key Laboratory of Pesticides and Chemical Biology of the Ministry of Education,
College of Chemistry,
Central China Normal University,
Wuhan 430079
People's Republic of China
;
    'She, Nengfang' .
;
Key Laboratory of Pesticides and Chemical Biology of the Ministry of Education,
College of Chemistry,
Central China Normal University,
Wuhan 430079
People's Republic of China
;
