# Supplementary material for: Diethyl 7,8-dibromo-4,11-dioxo-11b,11c-dihydro-5H,10H-2-oxa-3a,4a,10a,11a-tetra­azabenz[f]indeno[2,1,7,7a-ija]azulene-11b,11c-dicarboxyl­ate
Source: Acta Crystallogr Sect E Struct Rep Online. 2009 Aug 26;65(Pt 9):o2252. doi: 10.1107/S160053680903284X (PMC2969905; doi:10.1107/S160053680903284X)
Supplement: Supplementary file 2 [file e-65-o2252-Isup2.hkl]

# 
# h,k,l, Fc-squared, Fo-squared, sigma(Fo-squared) and status flag 
# 
data_I
_shelx_title ' t in P2(1)/c' 
_shelx_refln_list_code          4 
_shelx_F_calc_maximum      250.13 
_exptl_crystal_F_000      1176.00 
_reflns_d_resolution_high  0.7829 
 
loop_ 
 _symmetry_equiv_pos_as_xyz 
 'x, y, z' 
 '-x, y+1/2, -z+1/2' 
 '-x, -y, -z' 
 'x, -y-1/2, z-1/2' 
 
_cell_length_a    12.4679 
_cell_length_b    15.1505 
_cell_length_c    11.5383 
_cell_angle_alpha  90.000 
_cell_angle_beta   90.189 
_cell_angle_gamma  90.000 
 
_shelx_F_squared_multiplier     1.000 
 
loop_ 
 _refln_index_h 
 _refln_index_k 
 _refln_index_l 
 _refln_F_squared_calc 
 _refln_F_squared_meas 
 _refln_F_squared_sigma 
 _refln_observed_status 
   2   0   0    13763.41    12262.06    279.52 o 
   3   0   0    15247.45    12114.42    571.32 o 
   4   0   0    30627.92    28330.71    650.18 o 
   5   0   0       22.44       19.38      6.88 o 
   6   0   0      697.00      615.82     18.69 o 
   7   0   0       42.36       48.09     18.04 o 
   8   0   0       48.54       62.50     12.78 o 
   9   0   0        6.76        7.87     13.63 o 
  10   0   0     3295.97     3351.46    157.69 o 
  11   0   0     2544.20     2898.41     87.39 o 
  12   0   0       50.27       84.66     36.90 o 
  13   0   0     1666.05     1644.77     74.53 o 
  14   0   0     1996.09     2303.27     91.46 o 
  15   0   0      382.52      508.22     61.96 o 
   1   1   0    10681.41    10635.56    660.96 o 
   2   1   0    25381.58    22993.36   1011.01 o 
   3   1   0     4278.95     3718.10    146.73 o 
   4   1   0     1403.43     1128.08     55.21 o 
   5   1   0      639.76      461.43     11.02 o 
   6   1   0     1932.21     1942.03     29.95 o 
   7   1   0       10.09       12.47      5.07 o 
   8   1   0      145.75      126.81      9.59 o 
   9   1   0     1964.09     1881.32     31.90 o 
  10   1   0      422.99      441.31     21.75 o 
  11   1   0     1091.91     1015.21     34.79 o 
  12   1   0     2331.71     2507.52     58.58 o 
  13   1   0      552.26      684.40     41.62 o 
  14   1   0        1.64        6.51     27.47 o 
  15   1   0      830.25      976.95     51.54 o 
   2   2   0     2368.01     2462.53    238.22 o 
   3   2   0     5983.20     6423.19    258.09 o 
   4   2   0      302.23      326.85     10.28 o 
   5   2   0     8626.36     8184.52    178.21 o 
   6   2   0      838.28      691.30     14.92 o 
   7   2   0     1004.18      975.37     21.80 o 
   8   2   0     1580.66     1534.20     28.71 o 
   9   2   0      204.92      174.09     13.60 o 
  10   2   0      108.43       70.78     18.31 o 
  11   2   0     1647.98     1622.36     45.72 o 
  12   2   0      169.50      182.95     22.99 o 
  13   2   0      176.06      187.22     29.59 o 
  14   2   0      445.36      652.27     43.18 o 
  15   2   0        9.27       32.76     30.36 o 
   1   3   0     6124.70     6919.36    312.38 o 
   2   3   0        4.08       21.06      4.26 o 
   3   3   0    16421.09    14618.63    894.29 o 
   4   3   0      726.10      536.32     23.91 o 
   5   3   0     4046.52     4477.00    135.49 o 
   6   3   0       19.66       41.16      8.47 o 
   7   3   0     4928.93     4401.45    107.89 o 
   8   3   0      194.86      163.10     10.95 o 
   9   3   0      102.25       93.88     14.35 o 
  10   3   0     1778.74     1745.36     38.66 o 
  11   3   0       15.04       24.78     18.85 o 
  12   3   0      141.31      136.10     23.42 o 
  13   3   0      147.30      126.34     22.09 o 
  14   3   0       28.22       35.06     30.00 o 
  15   3   0       23.97        4.79     31.42 o 
   0   4   0    13653.75    15217.04    706.91 o 
   1   4   0    10731.59    12148.86    514.36 o 
   2   4   0      332.91      331.32      9.76 o 
   3   4   0       39.85       25.42      7.17 o 
   4   4   0     1297.42     1094.42     44.40 o 
   5   4   0     4945.26     4445.40    186.84 o 
   6   4   0      270.16      168.86     11.48 o 
   7   4   0     1808.34     1730.36     62.66 o 
   8   4   0     2316.43     2070.63     61.14 o 
   9   4   0     4742.67     4673.08    123.07 o 
  10   4   0      114.32      107.68     18.81 o 
  11   4   0       56.82       44.23     19.59 o 
  12   4   0        8.90        0.00     20.22 o 
  13   4   0      305.67      353.11     29.76 o 
  14   4   0      397.49      433.54     45.86 o 
  15   4   0       94.81      142.96     40.95 o 
   1   5   0     1502.85     1409.73     56.23 o 
   2   5   0    14740.30    15933.26    728.46 o 
   3   5   0     3064.69     3385.91    198.31 o 
   4   5   0      556.92      609.04     34.21 o 
   5   5   0     1774.94     1948.90     75.07 o 
   6   5   0     5617.04     5587.22    188.33 o 
   7   5   0     1235.44     1241.53     38.47 o 
   8   5   0      842.84      756.98     35.12 o 
   9   5   0     2993.92     2872.52     88.11 o 
  10   5   0      239.38      259.85     22.80 o 
  11   5   0     1439.05     1519.04     49.69 o 
  12   5   0      984.88     1007.29     48.64 o 
  13   5   0      412.69      441.77     36.85 o 
  14   5   0      101.69       72.58     31.42 o 
  15   5   0      128.43      138.29     40.86 o 
   0   6   0     8407.06     9269.05    419.28 o 
   1   6   0     6810.11     7806.95    299.82 o 
   2   6   0     2168.78     2509.98    111.37 o 
   3   6   0     1833.44     2168.80    113.66 o 
   4   6   0     3738.80     3966.71    258.80 o 
   5   6   0      146.58      124.72     10.14 o 
   6   6   0       47.42       30.38      9.76 o 
   7   6   0      449.82      440.47     18.56 o 
   8   6   0      374.93      396.44     19.49 o 
   9   6   0     1491.64     1363.83     34.06 o 
  10   6   0       52.11       59.54     21.07 o 
  11   6   0     1806.11     1738.32     59.31 o 
  12   6   0      131.15      156.82     29.45 o 
  13   6   0      410.25      400.62     37.44 o 
  14   6   0      255.75      314.79     39.05 o 
  15   6   0      307.83      376.92     49.18 o 
   1   7   0     1415.20     1501.09     57.62 o 
   2   7   0     2082.18     2338.21    100.20 o 
   3   7   0      613.75      571.47     37.82 o 
   4   7   0     4452.58     4862.63    337.59 o 
   5   7   0      279.11      294.35     15.16 o 
   6   7   0      738.17      684.03     29.66 o 
   7   7   0     1247.69     1141.52     75.29 o 
   8   7   0       83.25       68.46     15.95 o 
   9   7   0     1112.47     1073.39     39.20 o 
  10   7   0       24.52       32.85     21.80 o 
  11   7   0      332.70      325.90     31.28 o 
  12   7   0      157.70      124.73     29.69 o 
  13   7   0      298.48      313.02     36.44 o 
  14   7   0        9.13        2.72     31.10 o 
   0   8   0      330.50      381.05     15.79 o 
   1   8   0      801.14      716.04     32.28 o 
   2   8   0      938.68     1006.22     47.61 o 
   3   8   0     1595.21     1587.41     87.65 o 
   4   8   0       57.14       34.63      8.95 o 
   5   8   0     7042.48     6956.08    421.86 o 
   6   8   0     1903.16     1724.57    127.20 o 
   7   8   0      433.87      417.29     23.32 o 
   8   8   0      631.68      557.72     35.07 o 
   9   8   0     2555.96     2516.97     84.85 o 
  10   8   0        0.77        0.00     21.33 o 
  11   8   0      504.92      606.80     37.61 o 
  12   8   0       64.91       76.03     29.13 o 
  13   8   0        1.23        0.00     28.51 o 
  14   8   0       16.76        0.50     31.01 o 
   1   9   0        1.99        7.11      8.43 o 
   2   9   0      153.72      176.37     11.95 o 
   3   9   0     4603.69     4802.86    227.81 o 
   4   9   0     3339.83     3332.08    174.49 o 
   5   9   0        7.48        0.00      7.60 o 
   6   9   0     1666.86     1535.48    145.55 o 
   7   9   0     2351.21     1966.15    156.09 o 
   8   9   0      806.95      692.87     51.36 o 
   9   9   0        9.89       11.81     21.64 o 
  10   9   0      441.22      506.89     41.30 o 
  11   9   0      442.59      451.15     36.47 o 
  12   9   0       25.21        0.00     27.30 o 
  13   9   0       21.78        0.46     30.58 o 
  14   9   0       15.94        8.67     33.09 o 
   0  10   0     1177.73     1329.46    103.81 o 
   1  10   0      436.15      513.55     17.52 o 
   2  10   0     1981.95     1960.86     75.57 o 
   3  10   0     1385.38     1475.29     77.58 o 
   4  10   0     1202.14     1164.23     50.90 o 
   5  10   0     2572.63     2439.27    204.09 o 
   6  10   0     3662.26     3363.90    212.42 o 
   7  10   0        0.60        0.00      7.59 o 
   8  10   0     1458.80     1431.64     69.22 o 
   9  10   0     1279.35     1147.10     44.27 o 
  10  10   0      235.89      228.38     31.49 o 
  11  10   0       14.04       10.61     26.20 o 
  12  10   0       11.81        0.73     27.96 o 
  13  10   0      165.64      198.83     36.30 o 
   1  11   0       16.57       12.36     13.97 o 
   2  11   0      302.58      310.11     19.02 o 
   3  11   0       20.48       13.54     12.40 o 
   4  11   0     1258.60     1149.58     52.31 o 
   5  11   0      205.61      220.85     21.76 o 
   6  11   0      554.32      282.74     92.51 o 
   7  11   0      811.39      707.95     53.71 o 
   8  11   0      152.64      129.33     20.33 o 
   9  11   0        3.70        4.46     24.27 o 
  10  11   0       65.02       79.11     28.94 o 
  11  11   0      117.78       99.01     30.82 o 
  12  11   0        0.86        0.00     29.97 o 
  13  11   0        0.13       12.89     34.07 o 
   0  12   0      128.13      137.36     24.69 o 
   1  12   0       86.06      107.75     17.27 o 
   2  12   0        3.40       15.49     15.58 o 
   3  12   0      369.02      371.83     29.60 o 
   4  12   0       12.84       11.54     20.80 o 
   5  12   0        1.35        0.00     16.75 o 
   6  12   0      165.35      108.40     19.72 o 
   7  12   0       93.65       73.45     18.31 o 
   8  12   0       16.97       16.70     12.66 o 
   9  12   0        0.77        0.00     25.68 o 
  10  12   0        1.89       23.18     27.23 o 
  11  12   0        3.19        2.89     29.76 o 
  12  12   0        1.05       12.97     31.71 o 
   1  13   0      121.42       98.27     18.81 o 
   2  13   0      174.89      196.57     25.69 o 
   3  13   0      686.95      719.99     36.90 o 
   4  13   0      452.99      479.73     34.67 o 
   5  13   0      401.73      407.28     31.37 o 
   6  13   0      149.58      158.49     26.61 o 
   7  13   0      143.64      174.54     28.98 o 
   8  13   0      145.18      134.50     24.89 o 
   9  13   0        2.77        3.19     26.00 o 
  10  13   0       81.60      105.77     32.51 o 
  11  13   0       45.25       40.68     32.75 o 
   0  14   0       98.31      109.88     28.90 o 
   1  14   0      493.52      471.69     26.60 o 
   2  14   0       87.86       70.45     22.32 o 
   3  14   0      260.43      273.43     28.58 o 
   4  14   0      121.42      129.51     26.99 o 
   5  14   0      659.92      652.20     39.51 o 
   6  14   0        3.82        5.23     25.14 o 
   7  14   0       47.50       57.87     27.56 o 
   8  14   0        2.86        7.76     28.13 o 
   9  14   0      291.85      250.97     43.55 o 
  10  14   0       47.51       39.64     39.17 o 
   1  15   0       12.07        1.18     22.45 o 
   2  15   0        2.11       13.99     24.41 o 
   3  15   0      847.11      804.40     63.00 o 
   4  15   0       15.83       17.93     25.66 o 
   5  15   0       86.12       79.90     28.63 o 
   6  15   0      391.28      371.68     36.03 o 
   7  15   0       15.26        6.32     28.50 o 
   8  15   0       42.38       30.39     35.99 o 
   9  15   0        0.16        0.00     36.76 o 
  10  15   0       19.04        0.00     36.57 o 
   0  16   0      153.30      162.47     44.63 o 
   1  16   0       10.12        0.00     23.56 o 
   2  16   0       74.83       67.12     28.17 o 
   3  16   0       26.18       34.05     29.39 o 
   4  16   0        0.05        0.00     28.74 o 
   5  16   0       51.50       52.43     31.23 o 
   6  16   0       11.17        0.00     30.05 o 
   7  16   0       20.08        2.22     32.11 o 
   8  16   0        0.35        2.27     36.33 o 
   1  17   0       32.44       48.49     36.16 o 
   2  17   0      267.24      328.94     37.45 o 
   3  17   0       39.92       16.40     31.21 o 
   4  17   0        0.94       11.66     31.72 o 
   5  17   0       28.26       17.23     30.24 o 
   6  17   0       21.69        1.95     32.65 o 
   7  17   0       58.34       54.31     34.48 o 
   0  18   0        4.67        0.00     40.54 o 
   1  18   0      308.18      284.24     48.54 o 
   2  18   0       81.19       26.23     37.57 o 
   3  18   0       10.67        0.00     32.88 o 
   4  18   0       29.55       60.71     35.49 o 
   5  18   0        0.62        0.00     34.84 o 
   1  19   0       48.49       51.87     41.15 o 
   2  19   0        3.71        0.00     40.80 o 
   3  19   0        2.90        0.00     41.56 o 
 -15   1   1       73.36      105.39     34.30 o 
 -14   1   1       47.95       76.46     31.14 o 
 -13   1   1      333.08      356.48     33.66 o 
 -12   1   1       47.47       50.38     24.36 o 
 -11   1   1      440.22      491.85     26.70 o 
 -10   1   1       57.40       48.52     16.09 o 
  -9   1   1      182.86      179.92     12.81 o 
  -8   1   1      555.48      488.87     15.40 o 
  -7   1   1      260.53      200.16     10.06 o 
  -6   1   1     3342.76     2924.66     24.50 o 
  -5   1   1       11.17       12.77      4.82 o 
  -4   1   1       26.40       21.49      4.13 o 
  -3   1   1    32133.37    33261.71    777.88 o 
  -2   1   1     6763.11     6417.54    298.84 o 
  -1   1   1    15302.37    19463.02    858.97 o 
   0   1   1     3493.65     4021.06    306.03 o 
   2   1   1     2703.27     2714.59     72.92 o 
   3   1   1    16388.68    15439.37    203.36 o 
   4   1   1     6963.16     6715.43     71.20 o 
   5   1   1     2433.68     2457.25     43.69 o 
   6   1   1     1581.26     1524.19     24.91 o 
   7   1   1     3066.20     2786.98     42.38 o 
   8   1   1     4456.22     4563.40     77.67 o 
   9   1   1       48.96       20.15     10.75 o 
  10   1   1      325.56      203.20     51.69 o 
  11   1   1     1135.79     1128.68     40.54 o 
  12   1   1      461.68      506.35     28.86 o 
  13   1   1       50.42       62.50     27.06 o 
  14   1   1      134.54      197.30     33.48 o 
  15   1   1       95.26      116.05     33.66 o 
 -15   2   1      292.91      421.65     41.52 o 
 -14   2   1      788.87      864.06     48.51 o 
 -13   2   1      214.42      191.86     30.19 o 
 -12   2   1     1322.58     1384.27     46.79 o 
 -11   2   1       19.18       24.30     17.97 o 
 -10   2   1      209.94      229.61     17.69 o 
  -9   2   1     2448.29     2306.86     34.00 o 
  -8   2   1     1706.05     1510.62     26.20 o 
  -7   2   1     3275.19     2973.02     51.12 o 
  -6   2   1     4058.21     4110.90    102.96 o 
  -5   2   1    26659.40    26260.27    536.25 o 
  -4   2   1     2145.75     2085.46     51.14 o 
  -3   2   1      157.88      237.31     11.06 o 
  -1   2   1      946.56      961.67     51.82 o 
   0   2   1    28508.66    32007.66   1640.04 o 
   1   2   1      324.82      300.19     12.62 o 
   2   2   1      292.26      294.69     14.19 o 
   3   2   1      677.45      652.05     13.68 o 
   4   2   1     6835.64     6896.24    114.96 o 
   5   2   1     7018.43     6530.21    106.19 o 
   6   2   1    11324.45    10647.06    172.48 o 
   7   2   1     2383.02     2137.51     44.22 o 
   8   2   1     2001.84     1789.45     45.13 o 
   9   2   1    11851.14    11943.02    312.35 o 
  10   2   1     2844.48     2856.72     80.32 o 
  11   2   1        2.21       16.93     18.55 o 
  12   2   1      675.39      679.67     38.23 o 
  13   2   1      336.34      382.97     33.82 o 
  14   2   1      243.00      280.93     35.50 o 
  15   2   1       55.68       65.36     33.01 o 
 -15   3   1       11.25       19.48     30.98 o 
 -14   3   1      412.73      559.15     40.61 o 
 -13   3   1      197.81      239.82     32.14 o 
 -12   3   1      481.08      500.05     34.51 o 
 -11   3   1        5.54        0.00     14.89 o 
 -10   3   1       61.91       40.89     14.51 o 
  -9   3   1      543.82      468.57     19.03 o 
  -8   3   1      278.04      247.13     13.87 o 
  -7   3   1    15106.14    14641.51    341.84 o 
  -6   3   1    20204.83    19474.58    445.82 o 
  -5   3   1      457.12      522.90     17.60 o 
  -4   3   1     2145.40     2039.96     85.66 o 
  -3   3   1    62565.23    68992.35   2437.26 o 
  -2   3   1    29550.72    34958.90   1388.48 o 
  -1   3   1      428.61      517.03     31.85 o 
   0   3   1    19214.44    23121.41    860.81 o 
   1   3   1     9820.32    11823.68    648.94 o 
   2   3   1     2969.59     3097.43    119.49 o 
   3   3   1       18.98       19.38      4.51 o 
   4   3   1     6320.18     5724.26    152.74 o 
   5   3   1     2987.59     2717.46     81.44 o 
   6   3   1     5500.65     5293.32    150.84 o 
   7   3   1     7500.39     6887.38    153.25 o 
   8   3   1     8266.18     7264.26    254.47 o 
   9   3   1     1009.21     1020.50     28.29 o 
  10   3   1     3297.61     3106.23     89.20 o 
  11   3   1     1895.84     1925.21     44.52 o 
  12   3   1     1963.00     2194.23     51.25 o 
  13   3   1        0.51        0.00     22.56 o 
  14   3   1       95.21      100.77     31.03 o 
  15   3   1       68.29       55.66     31.95 o 
 -15   4   1      443.73      504.30     61.78 o 
 -14   4   1       20.38        0.00     34.46 o 
 -13   4   1      132.72      201.35     27.76 o 
 -12   4   1      218.59      228.22     25.68 o 
 -11   4   1      148.49      155.19     21.10 o 
 -10   4   1     1783.19     1772.05     34.78 o 
  -9   4   1      683.47      707.56     25.82 o 
  -8   4   1     1879.74     1613.12     42.66 o 
  -7   4   1       49.97       31.78      8.52 o 
  -6   4   1     4217.41     4529.61    127.59 o 
  -5   4   1    19520.99    20038.31    641.41 o 
  -4   4   1    14365.62    13783.49    790.93 o 
  -3   4   1      736.16     1099.66     48.24 o 
  -2   4   1     2227.20     2707.64    127.37 o 
  -1   4   1    16601.82    18766.78    419.26 o 
   0   4   1     9111.40     9775.97    401.85 o 
   1   4   1    18896.52    20727.63    817.36 o 
   2   4   1     1378.97     2235.34     65.74 o 
   3   4   1     5720.84     6657.08    292.20 o 
   4   4   1     7173.23     6799.47    255.24 o 
   5   4   1      269.09      258.65     12.02 o 
   6   4   1     5997.70     5557.49    157.28 o 
   7   4   1     1254.34     1162.42     41.97 o 
   8   4   1     1422.85     1306.73     29.33 o 
   9   4   1     2932.48     2736.97     76.47 o 
  10   4   1       50.57       73.46     17.72 o 
  11   4   1        3.51       25.46     18.97 o 
  12   4   1      239.63      237.05     26.26 o 
  13   4   1      375.79      419.70     31.35 o 
  14   4   1       37.63       42.68     30.59 o 
  15   4   1        0.46        0.00     36.45 o 
 -15   5   1       42.88       87.38     40.07 o 
 -14   5   1      301.19      381.70     46.04 o 
 -13   5   1      113.08       80.08     28.89 o 
 -12   5   1     1109.34     1069.72     44.15 o 
 -11   5   1      653.31      646.16     31.45 o 
 -10   5   1        2.42       13.39     15.69 o 
  -9   5   1     2351.14     2252.32     65.75 o 
  -8   5   1     1570.19     1275.01     32.38 o 
  -7   5   1      454.40      488.84     21.47 o 
  -6   5   1     2118.96     2177.10    132.44 o 
  -5   5   1      201.88      192.35     22.42 o 
  -4   5   1     5089.89     5449.95    239.22 o 
  -3   5   1     1943.70     2112.34    101.82 o 
  -2   5   1     4426.20     4889.86    203.24 o 
  -1   5   1    15328.01    16899.02    517.40 o 
   0   5   1     2159.94     2115.83     95.92 o 
   1   5   1       59.61      105.37     20.42 o 
   2   5   1    11378.51    12447.09    492.63 o 
   3   5   1     8468.05     8241.30    648.15 o 
   4   5   1      422.69      459.76     28.79 o 
   5   5   1    13515.93    13555.70    545.74 o 
   6   5   1     1874.79     1481.25     45.47 o 
   7   5   1       85.62       92.21     11.59 o 
   8   5   1     2510.17     2298.64     95.49 o 
   9   5   1       32.20       34.76     15.39 o 
  10   5   1      500.78      495.16     27.06 o 
  11   5   1      382.89      476.42     28.70 o 
  12   5   1      619.85      551.84     36.73 o 
  13   5   1      240.90      290.49     33.58 o 
  14   5   1       44.02       70.24     31.42 o 
  15   5   1       51.89       78.11     40.68 o 
 -15   6   1       10.40        0.00     36.74 o 
 -14   6   1      351.07      409.10     39.66 o 
 -13   6   1      390.28      429.43     37.45 o 
 -12   6   1       83.93       59.90     26.04 o 
 -11   6   1       48.36       26.28     22.36 o 
 -10   6   1     2651.77     2397.06     80.12 o 
  -9   6   1     3187.74     2916.57    100.65 o 
  -8   6   1        3.43        0.00     12.17 o 
  -7   6   1     2303.97     2354.88     88.65 o 
  -6   6   1       11.84        3.90      4.66 o 
  -5   6   1     1758.64     1766.65     73.68 o 
  -4   6   1      174.65      197.88     13.59 o 
  -3   6   1       39.69       71.89     21.84 o 
  -2   6   1     1913.82     2109.77     77.84 o 
  -1   6   1     2678.79     3213.51    159.54 o 
   0   6   1    11354.17    11536.97    613.31 o 
   1   6   1     6226.87     6387.13    317.19 o 
   2   6   1     2337.09     2389.07     87.79 o 
   3   6   1     7235.04     7892.74    331.35 o 
   4   6   1    10647.79    10851.00    608.44 o 
   5   6   1     3046.66     2587.57    123.89 o 
   6   6   1      906.46      837.91     34.61 o 
   7   6   1      148.78      152.55     13.71 o 
   8   6   1     1139.97     1060.50     41.74 o 
   9   6   1      841.97      694.26     27.99 o 
  10   6   1      258.35      304.63     27.84 o 
  11   6   1       73.16       57.59     23.71 o 
  12   6   1      156.78      175.60     28.49 o 
  13   6   1      107.22       61.52     29.88 o 
  14   6   1      105.83      139.06     33.97 o 
  15   6   1      381.07      473.11     44.12 o 
 -14   7   1       47.94       27.36     32.83 o 
 -13   7   1      102.47      115.55     31.61 o 
 -12   7   1     1338.77     1327.86     65.47 o 
 -11   7   1     1121.06     1060.53     44.54 o 
 -10   7   1      407.70      354.58     30.73 o 
  -9   7   1     1722.46     1597.74     73.90 o 
  -8   7   1     1650.19     1498.87     66.93 o 
  -7   7   1     3025.14     2798.12    175.83 o 
  -6   7   1      259.93      272.75     18.16 o 
  -5   7   1      520.43      636.46     31.62 o 
  -4   7   1      174.38      149.51     11.66 o 
  -3   7   1     1726.70     1866.64     74.53 o 
  -2   7   1     2224.65     2574.42     92.33 o 
  -1   7   1     6262.73     6770.68    366.72 o 
   0   7   1      563.65      522.55     39.79 o 
   1   7   1     2757.09     2717.55    154.17 o 
   2   7   1     7401.75     7324.67    381.37 o 
   3   7   1     6236.55     6356.03    311.17 o 
   4   7   1      343.07      259.43     47.37 o 
   5   7   1     5098.33     4920.29    186.51 o 
   6   7   1     4172.41     3625.80    131.56 o 
   7   7   1      880.05      778.61     45.29 o 
   8   7   1      392.92      335.84     21.44 o 
   9   7   1      606.61      562.97     32.50 o 
  10   7   1      191.08      191.44     26.52 o 
  11   7   1      133.68      150.63     27.94 o 
  12   7   1      241.95      278.34     31.93 o 
  13   7   1      473.29      496.81     39.70 o 
  14   7   1       59.55       33.79     31.72 o 
 -14   8   1      126.60      123.20     36.00 o 
 -13   8   1      290.00      317.68     38.11 o 
 -12   8   1       38.69       28.90     27.65 o 
 -11   8   1      273.20      259.56     31.90 o 
 -10   8   1      580.34      595.02     35.58 o 
  -9   8   1      831.68      773.26     54.33 o 
  -8   8   1      138.67      137.62     19.25 o 
  -7   8   1       19.61       10.98      9.95 o 
  -6   8   1     2178.98     1963.33    108.33 o 
  -5   8   1      670.63      611.45     38.02 o 
  -4   8   1     1474.97     1611.42     82.58 o 
  -3   8   1       48.12       36.40      9.87 o 
  -2   8   1      555.31      696.60     25.33 o 
  -1   8   1     3451.87     4321.95    119.00 o 
   0   8   1     3599.10     3848.41    193.06 o 
   1   8   1     2045.34     2160.71    109.88 o 
   2   8   1      243.77      247.14     15.76 o 
   3   8   1        9.08       10.98      8.54 o 
   4   8   1     5200.00     5678.73    244.26 o 
   5   8   1     1130.49     1066.61     73.51 o 
   6   8   1     1160.21     1080.15     62.07 o 
   7   8   1       61.21       64.95     15.83 o 
   8   8   1     1774.64     1686.93     43.69 o 
   9   8   1       91.44       90.31     22.15 o 
  10   8   1      169.11      181.10     28.20 o 
  11   8   1       63.08       75.24     26.20 o 
  12   8   1        0.82        0.00     25.54 o 
  13   8   1       19.17        8.02     30.16 o 
  14   8   1       55.46       31.67     34.04 o 
 -14   9   1      123.70      135.83     37.59 o 
 -13   9   1      155.15      143.47     35.38 o 
 -12   9   1        1.62        0.00     27.37 o 
 -11   9   1        5.92        0.00     24.92 o 
 -10   9   1       42.46       33.17     23.88 o 
  -9   9   1      102.06       64.59     19.70 o 
  -8   9   1      244.11      182.87     46.21 o 
  -7   9   1       26.29       50.44     16.58 o 
  -6   9   1      366.50      363.27     30.71 o 
  -5   9   1      311.46      293.46     46.96 o 
  -4   9   1      482.45      496.24     22.76 o 
  -3   9   1      630.29      692.95     29.82 o 
  -2   9   1      120.58      132.53     12.14 o 
  -1   9   1       18.75       13.44      8.86 o 
   0   9   1      619.48      603.84     26.73 o 
   1   9   1      621.83      677.57     32.04 o 
   2   9   1      690.63      733.15     33.30 o 
   3   9   1       10.18       16.19      9.91 o 
   4   9   1       29.34       20.42     10.57 o 
   5   9   1      341.93      273.67     57.28 o 
   6   9   1       77.33       79.23     15.66 o 
   7   9   1        4.21        0.00     15.12 o 
   8   9   1      537.60      480.64     30.74 o 
   9   9   1        4.98       15.13     22.25 o 
  10   9   1        0.08        1.03     22.69 o 
  11   9   1        4.08       25.39     26.36 o 
  12   9   1        5.15       16.07     27.82 o 
  13   9   1      177.04      167.95     35.37 o 
  14   9   1       31.81       67.29     36.27 o 
 -13  10   1       43.58       73.34     32.99 o 
 -12  10   1      230.58      273.13     36.78 o 
 -11  10   1        6.74       11.47     26.54 o 
 -10  10   1      957.52      791.40     42.22 o 
  -9  10   1      188.91      180.36     24.05 o 
  -8  10   1      274.09      301.35     45.59 o 
  -7  10   1       94.53       87.91     18.26 o 
  -6  10   1       25.50       18.09     16.20 o 
  -5  10   1     1083.32     1109.24     77.44 o 
  -4  10   1      118.48      127.15     16.75 o 
  -3  10   1      507.06      553.12     26.83 o 
  -2  10   1        9.92        9.68     11.29 o 
  -1  10   1        0.73        3.25      9.84 o 
   0  10   1      860.11      961.48     28.09 o 
   1  10   1     1990.14     2097.09     85.31 o 
   2  10   1        9.12       17.62     10.19 o 
   3  10   1     1800.61     1753.86     75.86 o 
   4  10   1      174.29      168.09     14.06 o 
   5  10   1      921.09      798.83     59.22 o 
   6  10   1      500.57      276.15     98.15 o 
   7  10   1       49.31       35.76     17.40 o 
   8  10   1       22.54       16.53     21.19 o 
   9  10   1       78.32       73.77     24.50 o 
  10  10   1       32.79       22.40     25.67 o 
  11  10   1       13.41       27.42     26.70 o 
  12  10   1        1.92       13.09     30.21 o 
  13  10   1      106.08       77.55     34.61 o 
 -13  11   1        3.66        0.00     32.66 o 
 -12  11   1      175.25      185.44     35.76 o 
 -11  11   1      585.09      579.63     41.51 o 
 -10  11   1       51.79       65.59     28.91 o 
  -9  11   1       18.79        0.00     11.68 o 
  -8  11   1     1065.68     1022.18     36.87 o 
  -7  11   1       14.48       12.18     18.18 o 
  -6  11   1      729.80      455.14    149.38 o 
  -5  11   1       66.23       85.49     17.41 o 
  -4  11   1       17.13       16.45     15.53 o 
  -3  11   1      115.77      135.42     17.30 o 
  -2  11   1     1182.87     1291.79     52.06 o 
  -1  11   1     1358.44     1431.43     49.15 o 
   0  11   1      167.37      172.00     17.13 o 
   1  11   1      413.24      404.31     22.23 o 
   2  11   1     2936.61     2940.59    101.31 o 
   3  11   1     2213.03     2250.63    105.55 o 
   4  11   1      104.67      104.53     15.88 o 
   5  11   1      853.99      824.47     52.27 o 
   6  11   1     1795.54     1653.95    120.16 o 
   7  11   1       83.93       84.80     19.31 o 
   8  11   1        7.24        5.86     22.33 o 
   9  11   1       11.50        0.00     23.70 o 
  10  11   1        6.09       18.09     26.51 o 
  11  11   1       70.50       47.80     30.52 o 
  12  11   1       86.86      118.77     34.79 o 
  13  11   1      414.05      440.87     43.00 o 
 -12  12   1       11.98        0.00     32.16 o 
 -11  12   1       58.11       66.33     32.38 o 
 -10  12   1      388.91      396.25     37.11 o 
  -9  12   1      832.04      680.20     94.47 o 
  -8  12   1      176.52      153.34     24.14 o 
  -7  12   1       18.50        0.00     18.49 o 
  -6  12   1      973.45      870.92     51.33 o 
  -5  12   1       65.52       52.37     18.29 o 
  -4  12   1       63.02       78.59     22.86 o 
  -3  12   1      282.85      300.93     25.93 o 
  -2  12   1      119.73      126.52     25.06 o 
  -1  12   1        1.23        0.00     14.67 o 
   0  12   1     1839.91     2027.11     75.45 o 
   1  12   1     1006.67     1099.09     33.74 o 
   2  12   1      349.67      383.01     22.45 o 
   3  12   1      263.05      299.28     21.01 o 
   4  12   1     2941.54     2851.11    131.78 o 
   5  12   1       16.70       26.02     17.05 o 
   6  12   1       26.99        8.53     17.69 o 
   7  12   1      177.21      134.77     50.58 o 
   8  12   1        2.58        0.00     23.80 o 
   9  12   1       67.07       71.91     27.37 o 
  10  12   1       28.95        7.91     28.51 o 
  11  12   1      196.54      180.34     34.10 o 
  12  12   1        5.62        0.00     32.37 o 
 -11  13   1      107.48      150.92     35.11 o 
 -10  13   1       30.98        4.93     30.01 o 
  -9  13   1      120.53      147.65     30.40 o 
  -8  13   1      679.65      670.43     37.98 o 
  -7  13   1       74.95       72.35     26.89 o 
  -6  13   1       39.17       41.14     25.05 o 
  -5  13   1        2.49        0.29     23.30 o 
  -4  13   1      151.10      135.39     26.16 o 
  -3  13   1       55.14       71.24     22.74 o 
  -2  13   1        3.02       17.53     22.04 o 
  -1  13   1      809.58      781.48     40.46 o 
   0  13   1      312.35      328.28     22.43 o 
   1  13   1       47.72       51.49     17.75 o 
   2  13   1      935.41      951.46     32.97 o 
   3  13   1      880.60      843.81     37.09 o 
   4  13   1       28.39       26.45     22.63 o 
   5  13   1        5.46        0.00     23.12 o 
   6  13   1      877.86      838.02     48.06 o 
   7  13   1        9.08       28.41     25.44 o 
   8  13   1        0.09        0.00     23.23 o 
   9  13   1       30.38       17.75     27.96 o 
  10  13   1       83.15       78.08     32.29 o 
  11  13   1        0.39        0.00     30.13 o 
 -10  14   1       21.33       19.53     37.81 o 
  -9  14   1       27.37        0.00     35.36 o 
  -8  14   1       29.40       34.66     28.77 o 
  -7  14   1      496.72      498.21     38.71 o 
  -6  14   1       12.33       17.22     24.97 o 
  -5  14   1        6.05       10.84     24.28 o 
  -4  14   1      226.62      256.55     30.04 o 
  -3  14   1      108.09      126.15     32.30 o 
  -2  14   1      282.26      273.93     29.53 o 
  -1  14   1      150.35      175.93     27.29 o 
   0  14   1      141.68      109.43     20.61 o 
   1  14   1       12.32        2.30     17.81 o 
   2  14   1      356.37      347.55     26.94 o 
   3  14   1      125.44      101.15     23.80 o 
   4  14   1        2.46        0.00     24.34 o 
   5  14   1      337.00      329.21     32.86 o 
   6  14   1       20.33        4.35     25.18 o 
   7  14   1       20.34       17.28     27.91 o 
   8  14   1        2.28       18.01     34.95 o 
   9  14   1        9.01       20.67     35.75 o 
  10  14   1       46.60       71.49     40.26 o 
 -10  15   1       40.56       66.23     39.85 o 
  -9  15   1       58.45       60.77     40.62 o 
  -8  15   1       96.63      128.87     34.17 o 
  -7  15   1       10.16       26.28     30.06 o 
  -6  15   1      101.36      188.33     31.64 o 
  -5  15   1      405.20      441.05     36.83 o 
  -4  15   1      416.46      426.39     35.65 o 
  -3  15   1      311.64      386.49     35.33 o 
  -2  15   1       32.81       19.28     25.87 o 
  -1  15   1       24.36       19.92     26.24 o 
   0  15   1       44.50       39.61     22.79 o 
   1  15   1       89.97      107.99     24.89 o 
   2  15   1      124.12       89.38     24.60 o 
   3  15   1        6.30        4.48     22.76 o 
   4  15   1      120.96      108.89     28.95 o 
   5  15   1        0.59        0.00     25.72 o 
   6  15   1        0.34        2.25     26.78 o 
   7  15   1      139.20      179.10     32.08 o 
   8  15   1      141.01      195.77     43.03 o 
   9  15   1        0.06       12.35     37.51 o 
  10  15   1       22.04       26.46     40.51 o 
  -8  16   1       74.85       90.13     35.16 o 
  -7  16   1       26.84        0.00     30.31 o 
  -6  16   1       14.92        0.00     29.50 o 
  -5  16   1      112.23      131.56     32.35 o 
  -4  16   1      144.36      186.50     39.12 o 
  -3  16   1        0.38        0.00     27.67 o 
  -2  16   1       34.10       33.64     28.08 o 
  -1  16   1      316.05      294.26     34.25 o 
   0  16   1       47.45       57.57     28.76 o 
   1  16   1        4.92       24.65     27.69 o 
   2  16   1        5.12       12.32     23.91 o 
   3  16   1        0.79        0.00     27.96 o 
   4  16   1      149.87      138.98     32.21 o 
   5  16   1       43.61       65.25     30.35 o 
   6  16   1        1.46        0.00     29.13 o 
   7  16   1       91.58       85.00     31.71 o 
   8  16   1       84.60      147.52     41.97 o 
  -7  17   1      166.20      180.70     37.78 o 
  -6  17   1        0.81        0.00     32.19 o 
  -5  17   1       35.85       65.03     39.68 o 
  -4  17   1       17.67        4.41     31.79 o 
  -3  17   1      248.17      177.24     35.41 o 
  -2  17   1       33.48       38.70     30.41 o 
  -1  17   1        6.93       16.57     29.57 o 
   0  17   1       23.98        0.00     34.65 o 
   1  17   1       11.57        0.00     30.53 o 
   2  17   1       11.72       12.27     27.27 o 
   3  17   1      257.06      286.08     37.28 o 
   4  17   1        5.19        0.00     33.20 o 
   5  17   1       33.87       29.24     32.20 o 
   6  17   1        1.79        0.00     30.62 o 
   7  17   1       26.03       11.76     39.33 o 
  -5  18   1        0.91        0.00     31.85 o 
  -4  18   1        2.23        9.87     33.30 o 
  -3  18   1       53.50       34.69     34.40 o 
  -2  18   1      110.80       64.69     33.77 o 
  -1  18   1       35.89       27.64     38.89 o 
   0  18   1       19.56        0.00     37.67 o 
   1  18   1       53.17       30.67     38.87 o 
   2  18   1        3.82        0.00     37.96 o 
   3  18   1       14.19       17.23     32.25 o 
   4  18   1        5.94       24.83     34.37 o 
   5  18   1       12.89        0.00     38.42 o 
  -2  19   1        4.35        0.00     40.92 o 
  -1  19   1       12.36        0.00     41.61 o 
   0  19   1        2.62        0.00     39.17 o 
   1  19   1        5.15       15.86     41.27 o 
   2  19   1        4.11        1.23     49.01 o 
 -15   0   2        5.23       25.57     43.09 o 
 -14   0   2      199.45      219.90     48.97 o 
 -13   0   2     1772.35     1840.15     94.23 o 
 -12   0   2       24.39        0.00     32.97 o 
 -11   0   2      243.88      207.56     35.83 o 
 -10   0   2     2738.76     2799.88     57.92 o 
  -9   0   2    16615.83    16258.19    636.01 o 
  -8   0   2     1675.19     1452.59     42.99 o 
  -7   0   2      129.87       95.63     12.54 o 
  -6   0   2    19500.71    20370.37    520.11 o 
  -5   0   2    35770.55    36441.91   1613.04 o 
  -4   0   2     2272.86     2814.58    142.42 o 
  -3   0   2       84.79      101.30      7.02 o 
  -2   0   2     2148.63     2346.11    187.83 o 
  -1   0   2     1517.90     2229.53    328.83 o 
   0   0   2    30446.88    31172.78   3152.36 o 
   1   0   2     1303.33     1334.16     42.41 o 
   2   0   2    29106.74    32674.44   1590.95 o 
   3   0   2    15323.11    16092.20   1576.55 o 
   4   0   2    31758.30    31140.46   2652.64 o 
   5   0   2    15903.04    14174.01    944.51 o 
   6   0   2     1030.55      749.39     31.93 o 
   7   0   2     1723.19     1663.62     29.54 o 
   8   0   2     4432.33     4213.73     78.51 o 
   9   0   2     2561.74     2438.78    106.44 o 
  10   0   2       72.12       15.75     21.15 o 
  11   0   2      150.88      129.48     32.89 o 
  12   0   2        0.40        0.00     24.23 o 
  13   0   2       11.91       19.89     38.12 o 
  14   0   2      251.27      235.49     49.39 o 
  15   0   2     1142.67     1432.45    124.75 o 
 -15   1   2        0.83        0.00     30.46 o 
 -14   1   2        1.05        0.00     28.66 o 
 -13   1   2      190.95      216.42     31.02 o 
 -12   1   2      690.29      684.18     38.44 o 
 -11   1   2     3041.05     2897.02     57.08 o 
 -10   1   2     2189.73     2196.70     34.19 o 
  -9   1   2        3.38        0.24     10.10 o 
  -8   1   2     9045.12     9283.88    114.09 o 
  -7   1   2     7670.67     7016.87    234.39 o 
  -6   1   2     1320.13     1376.16     35.52 o 
  -5   1   2     6351.40     6539.92    168.44 o 
  -4   1   2     8601.68     8491.03    288.23 o 
  -3   1   2     1449.15     1521.78     62.91 o 
  -2   1   2     3193.68     3321.01    181.09 o 
   0   1   2     2801.54     3313.36    211.60 o 
   1   1   2     2308.93     2900.57    225.16 o 
   2   1   2     9938.86    11681.97    305.50 o 
   3   1   2    17614.34    19341.21    887.01 o 
   4   1   2    18374.61    18168.20    647.78 o 
   5   1   2      248.32      214.81     13.41 o 
   6   1   2    15269.17    14822.43    249.62 o 
   7   1   2     8441.72     7824.22    122.19 o 
   8   1   2       32.37       40.30     13.37 o 
   9   1   2     4385.18     4205.52     74.29 o 
  10   1   2      145.32      165.54     17.45 o 
  11   1   2      139.43      154.84     18.50 o 
  12   1   2       98.31       79.89     19.46 o 
  13   1   2      212.95      232.71     30.37 o 
  14   1   2      181.39      240.37     34.78 o 
  15   1   2       41.11        2.71     30.84 o 
 -15   2   2       40.49       65.75     33.27 o 
 -14   2   2        2.30        0.00     27.68 o 
 -13   2   2       10.51       12.30     25.79 o 
 -12   2   2      608.79      682.89     39.42 o 
 -11   2   2      510.74      523.85     28.83 o 
 -10   2   2     2890.29     2897.55     57.90 o 
  -9   2   2      358.40      344.93     16.58 o 
  -8   2   2       20.89        5.64      8.44 o 
  -7   2   2      521.02      438.93     31.12 o 
  -6   2   2     4794.74     4621.90    175.23 o 
  -5   2   2       51.85       73.88     18.02 o 
  -4   2   2     6393.17     6367.39    194.15 o 
  -3   2   2    10280.11    11385.45    329.60 o 
  -2   2   2     5194.93     5512.09    218.66 o 
  -1   2   2    23486.89    26390.77   1269.77 o 
   0   2   2      184.59      117.92      7.19 o 
   1   2   2    11431.50    13548.43    308.66 o 
   2   2   2     4389.24     4552.43    109.80 o 
   3   2   2      306.12      295.03     14.17 o 
   4   2   2     1565.53     1307.83     44.61 o 
   5   2   2     6223.09     6295.96    107.32 o 
   6   2   2     2338.39     2459.93     39.38 o 
   7   2   2     3029.13     2481.17     32.75 o 
   8   2   2     2038.50     1684.48     64.45 o 
   9   2   2       80.94       93.96     16.40 o 
  10   2   2     1541.86     1395.21     41.92 o 
  11   2   2       76.69       89.74     19.71 o 
  12   2   2      130.61      132.79     23.26 o 
  13   2   2      144.79      185.15     26.65 o 
  14   2   2        0.08        0.00     29.47 o 
  15   2   2       10.92       13.82     32.27 o 
 -15   3   2       25.85       32.72     32.42 o 
 -14   3   2       47.29       40.15     30.55 o 
 -13   3   2        7.05       17.06     26.70 o 
 -12   3   2     1164.14     1089.35     38.54 o 
 -11   3   2        3.09       14.63     16.65 o 
 -10   3   2      126.63       83.74     17.07 o 
  -9   3   2        2.22        0.00     10.85 o 
  -8   3   2       70.39       97.41     14.71 o 
  -7   3   2       29.93       26.18      7.04 o 
  -6   3   2      230.53      206.39     17.74 o 
  -5   3   2     4311.52     5186.36    148.25 o 
  -4   3   2      909.06      984.86     30.10 o 
  -3   3   2      218.01      205.39     21.01 o 
  -2   3   2    10944.69    13690.76    504.64 o 
  -1   3   2     6368.98     7608.00    377.83 o 
   0   3   2    28976.18    36249.10   1409.05 o 
   1   3   2     1901.70     2158.34     86.82 o 
   2   3   2    15502.65    17844.23    624.20 o 
   3   3   2      379.44      436.05     10.65 o 
   4   3   2      594.20      583.08     18.94 o 
   5   3   2       40.63       65.22     13.80 o 
   6   3   2        1.11       29.09      7.69 o 
   7   3   2       75.31      106.00     10.26 o 
   8   3   2        9.89       11.31     12.49 o 
   9   3   2      556.77      528.19     25.59 o 
  10   3   2       93.31       81.90     18.32 o 
  11   3   2       51.75       66.30     19.99 o 
  12   3   2     1479.75     1522.12     43.72 o 
  13   3   2        0.97        0.00     22.40 o 
  14   3   2       72.97      106.09     26.78 o 
  15   3   2       72.98       82.71     33.68 o 
 -15   4   2      303.45      345.80     47.63 o 
 -14   4   2      436.69      531.54     48.76 o 
 -13   4   2      140.71      166.37     30.90 o 
 -12   4   2        3.67        0.00     20.08 o 
 -11   4   2       25.06       13.47     19.04 o 
 -10   4   2     1196.29     1107.89     27.43 o 
  -9   4   2     1381.42     1232.11     64.65 o 
  -8   4   2      428.30      424.27     19.71 o 
  -7   4   2      101.29       88.81     29.71 o 
  -6   4   2      303.85      267.91     14.88 o 
  -5   4   2    14023.64    16038.76    586.23 o 
  -4   4   2     1158.30     1251.36     44.47 o 
  -3   4   2      871.72     1047.91     47.49 o 
  -2   4   2     1456.22     1436.41     43.60 o 
  -1   4   2    15060.41    17072.06   1081.36 o 
   0   4   2      392.24      320.33     19.07 o 
   1   4   2      753.31      627.03     36.52 o 
   2   4   2      202.63      201.04     24.41 o 
   3   4   2     1586.06     1617.12     63.53 o 
   4   4   2     5065.89     5101.66    156.07 o 
   5   4   2     1204.97     1061.85     28.97 o 
   6   4   2      317.38      305.28     13.99 o 
   7   4   2      454.32      451.80     17.10 o 
   8   4   2       69.54       61.73     14.66 o 
   9   4   2     2686.51     2562.19     53.94 o 
  10   4   2     1560.10     1477.33     45.27 o 
  11   4   2       31.21       25.87     19.38 o 
  12   4   2       65.25       80.24     23.45 o 
  13   4   2      105.45      130.97     27.01 o 
  14   4   2      525.42      606.80     43.64 o 
  15   4   2       25.00       22.04     37.88 o 
 -15   5   2       16.87        0.00     36.40 o 
 -14   5   2       10.06        0.00     32.54 o 
 -13   5   2      545.70      642.63     41.86 o 
 -12   5   2      425.88      455.39     33.90 o 
 -11   5   2      940.16     1072.45     57.93 o 
 -10   5   2      264.82      273.63     18.62 o 
  -9   5   2        2.42        0.00      6.79 o 
  -8   5   2     1357.98     1237.06     67.67 o 
  -7   5   2     9180.60     9871.37    361.89 o 
  -6   5   2       33.67       19.57      9.78 o 
  -5   5   2      458.40      551.57     23.40 o 
  -4   5   2      922.09     1298.91     57.01 o 
  -3   5   2    14781.90    16154.18    691.20 o 
  -2   5   2     1372.96     1252.71     44.98 o 
  -1   5   2    11940.18    14164.76    525.35 o 
   0   5   2     1623.85     1727.31     64.60 o 
   1   5   2     2926.21     3000.34    144.48 o 
   2   5   2     4280.23     4338.71    503.04 o 
   3   5   2    20332.32    22996.93    838.46 o 
   4   5   2     3758.17     3884.26    142.16 o 
   5   5   2      986.21     1054.91     36.31 o 
   6   5   2     7055.08     7105.23    226.98 o 
   7   5   2     2418.75     2227.78     54.92 o 
   8   5   2      486.71      492.46     23.91 o 
   9   5   2      489.11      443.95     25.05 o 
  10   5   2      774.85      732.98     30.61 o 
  11   5   2      381.16      419.34     27.11 o 
  12   5   2      204.50      200.86     30.75 o 
  13   5   2     1489.41     1532.06     55.32 o 
  14   5   2       54.09       42.14     29.47 o 
  15   5   2      147.04      170.39     37.07 o 
 -14   6   2       44.86        8.00     34.00 o 
 -13   6   2      106.17       93.91     31.11 o 
 -12   6   2        7.91        3.60     25.88 o 
 -11   6   2       29.55       40.78     21.40 o 
 -10   6   2       12.09        9.38     10.87 o 
  -9   6   2     2033.66     1899.66     66.71 o 
  -8   6   2      433.45      407.92     22.72 o 
  -7   6   2       26.02       34.17     12.19 o 
  -6   6   2     4666.92     4903.05    216.60 o 
  -5   6   2     1023.34     1020.60     41.53 o 
  -4   6   2       88.34       68.35     10.86 o 
  -3   6   2       12.38       32.16      6.83 o 
  -2   6   2     1582.51     2028.20     66.82 o 
  -1   6   2     1501.27     1881.72     63.39 o 
   0   6   2     1133.98     1159.07     63.91 o 
   1   6   2     7542.42     7560.69    325.57 o 
   2   6   2     3359.45     3624.63    129.58 o 
   3   6   2     1022.32     1239.35     63.35 o 
   4   6   2     4307.65     4524.33    182.76 o 
   5   6   2     5459.03     5172.83    201.10 o 
   6   6   2     2744.36     2620.59     79.65 o 
   7   6   2      765.81      653.60     20.96 o 
   8   6   2     1541.16     1412.18     36.85 o 
   9   6   2      406.60      379.36     23.61 o 
  10   6   2       11.62       11.64     21.15 o 
  11   6   2      340.93      283.24     29.86 o 
  12   6   2        8.27        1.02     25.57 o 
  13   6   2       15.33        5.62     29.31 o 
  14   6   2       14.92        0.00     29.90 o 
 -14   7   2       44.56       31.22     32.95 o 
 -13   7   2      211.98      193.24     33.43 o 
 -12   7   2        2.60        0.00     24.14 o 
 -11   7   2       13.45        8.07     20.11 o 
 -10   7   2      172.80      135.99     21.84 o 
  -9   7   2      102.15      105.28     19.14 o 
  -8   7   2      413.55      294.35     40.01 o 
  -7   7   2     1062.10      940.85     64.16 o 
  -6   7   2      620.81      542.96     24.26 o 
  -5   7   2      492.79      463.41     21.46 o 
  -4   7   2     2510.79     2969.22    157.64 o 
  -3   7   2      689.77      647.67     46.62 o 
  -2   7   2     6923.89     7657.30    212.64 o 
  -1   7   2        7.68        4.23      6.99 o 
   0   7   2     2774.78     2646.74    172.21 o 
   1   7   2     1955.02     1804.60     66.32 o 
   2   7   2      797.79      806.19     33.26 o 
   3   7   2     2167.07     2459.32    117.83 o 
   4   7   2       26.75       23.60      7.95 o 
   5   7   2       81.49       91.35     10.46 o 
   6   7   2     1175.31     1153.38     31.57 o 
   7   7   2        5.16        2.91     13.17 o 
   8   7   2       24.16       26.05     19.13 o 
   9   7   2      255.99      216.13     24.38 o 
  10   7   2       42.98       51.55     22.69 o 
  11   7   2      706.53      665.66     38.06 o 
  12   7   2       14.90       19.82     28.02 o 
  13   7   2        2.03        1.67     28.84 o 
  14   7   2      375.93      365.86     40.84 o 
 -14   8   2      199.46      266.39     39.92 o 
 -13   8   2        2.24        0.35     30.42 o 
 -12   8   2        1.41        8.73     28.01 o 
 -11   8   2       47.15       57.34     27.03 o 
 -10   8   2      303.47      290.30     25.68 o 
  -9   8   2      443.18      374.45     90.68 o 
  -8   8   2       70.47       50.94     17.91 o 
  -7   8   2     1846.65     1700.95    110.24 o 
  -6   8   2      538.99      560.33     24.69 o 
  -5   8   2      513.78      458.97     22.61 o 
  -4   8   2    11092.51    12288.54    684.96 o 
  -3   8   2      496.03      495.54     32.75 o 
  -2   8   2      209.13      182.55     10.87 o 
  -1   8   2     4317.10     3856.95    210.63 o 
   0   8   2     6557.89     6752.69    467.72 o 
   1   8   2       17.74       20.41      8.17 o 
   2   8   2     2152.80     2275.42     86.76 o 
   3   8   2     1411.33     1402.73     59.58 o 
   4   8   2       23.23        8.97      8.43 o 
   5   8   2      836.14      862.76     52.65 o 
   6   8   2     2209.62     2038.94    104.58 o 
   7   8   2      212.70      182.43     18.06 o 
   8   8   2      388.42      355.78     27.41 o 
   9   8   2     1406.80     1228.59     42.00 o 
  10   8   2     1645.90     1464.58     49.02 o 
  11   8   2      400.83      403.69     34.37 o 
  12   8   2      569.71      545.48     38.96 o 
  13   8   2      759.81      810.70     48.75 o 
  14   8   2       55.92       36.05     35.16 o 
 -13   9   2      370.00      458.57     41.49 o 
 -12   9   2      356.73      439.30     39.31 o 
 -11   9   2        1.80        0.00     26.42 o 
 -10   9   2        2.00        0.00     19.12 o 
  -9   9   2      451.01      350.14     59.56 o 
  -8   9   2        4.64        3.56     17.27 o 
  -7   9   2      637.05      582.06     47.01 o 
  -6   9   2     1785.77     1586.34    110.98 o 
  -5   9   2     2723.04     2557.82    182.17 o 
  -4   9   2      157.63      186.08     17.38 o 
  -3   9   2     5188.11     5632.33    203.31 o 
  -2   9   2     5944.66     6283.07    149.79 o 
  -1   9   2     1557.22     1759.67     61.96 o 
   0   9   2      436.92      444.54     41.71 o 
   1   9   2     7384.16     7436.93    374.73 o 
   2   9   2     1809.48     1535.70     73.30 o 
   3   9   2       49.73       51.33     11.15 o 
   4   9   2       24.73       31.92     10.78 o 
   5   9   2      494.18      494.22     37.21 o 
   6   9   2        0.79        3.53     14.28 o 
   7   9   2       12.44       15.58     15.31 o 
   8   9   2     1808.99     1613.06     84.68 o 
   9   9   2      217.14      235.23     28.04 o 
  10   9   2       27.03        3.09     24.05 o 
  11   9   2      381.95      389.96     35.32 o 
  12   9   2     1092.82     1079.46     50.97 o 
  13   9   2       77.51       96.72     34.91 o 
 -13  10   2       58.71       71.27     34.92 o 
 -12  10   2      135.12      151.98     33.54 o 
 -11  10   2       70.16       58.23     28.73 o 
 -10  10   2      208.60      179.44     29.06 o 
  -9  10   2       51.88       59.27     20.94 o 
  -8  10   2        9.58        9.62     18.38 o 
  -7  10   2      266.59      286.64     27.97 o 
  -6  10   2      302.67      250.00     21.18 o 
  -5  10   2      966.68      855.44     46.16 o 
  -4  10   2     1660.40     1715.56     70.08 o 
  -3  10   2      519.39      595.15     24.46 o 
  -2  10   2      600.77      517.56     23.38 o 
  -1  10   2     2442.91     2371.33    102.30 o 
   0  10   2     5047.54     5117.39    304.17 o 
   1  10   2      372.21      358.58     23.31 o 
   2  10   2       45.44       33.26     10.82 o 
   3  10   2      590.26      560.80     32.36 o 
   4  10   2      234.46      258.67     16.27 o 
   5  10   2        1.90        1.86      6.58 o 
   6  10   2      288.18      267.99     21.36 o 
   7  10   2     1838.68     1596.59     75.19 o 
   8  10   2      402.00      436.98     30.95 o 
   9  10   2      354.35      383.17     32.88 o 
  10  10   2      762.20      771.58     42.49 o 
  11  10   2      376.66      351.91     36.38 o 
  12  10   2      197.64      184.98     35.47 o 
  13  10   2      234.08      246.11     39.94 o 
 -12  11   2      151.64      120.81     35.73 o 
 -11  11   2        4.70        5.72     29.93 o 
 -10  11   2      136.32      139.56     30.20 o 
  -9  11   2      340.53      259.81     27.53 o 
  -8  11   2       46.83       41.11     21.15 o 
  -7  11   2       73.17       50.91     20.29 o 
  -6  11   2       66.06       46.27     16.19 o 
  -5  11   2      607.18      662.81     30.05 o 
  -4  11   2      282.19      253.08     21.23 o 
  -3  11   2      207.34      167.08     18.08 o 
  -2  11   2     1643.83     1674.47     72.55 o 
  -1  11   2      126.35      156.04     17.93 o 
   0  11   2       26.62       64.11     16.33 o 
   1  11   2     2211.25     2171.89     75.25 o 
   2  11   2      887.44      827.27     27.73 o 
   3  11   2      736.25      760.21     36.25 o 
   4  11   2       86.63       87.27     14.58 o 
   5  11   2       47.64       30.86     15.53 o 
   6  11   2       66.67       21.92     16.18 o 
   7  11   2      220.39      194.74     22.56 o 
   8  11   2      229.41      230.66     28.52 o 
   9  11   2      203.96      234.51     29.25 o 
  10  11   2      122.34      116.89     29.50 o 
  11  11   2       46.66       56.77     29.65 o 
  12  11   2      364.88      408.36     41.90 o 
 -12  12   2      126.33      107.71     35.94 o 
 -11  12   2       17.50        9.45     30.18 o 
 -10  12   2       36.42       47.81     30.44 o 
  -9  12   2       47.39       59.65     24.06 o 
  -8  12   2        8.52       16.23     21.70 o 
  -7  12   2      146.81      168.00     23.85 o 
  -6  12   2       25.66        4.50     18.40 o 
  -5  12   2      144.43      147.55     21.87 o 
  -4  12   2      449.94      431.53     29.50 o 
  -3  12   2       16.78       23.40     20.32 o 
  -2  12   2       30.17       23.21     19.95 o 
  -1  12   2        4.25        0.00     16.18 o 
   0  12   2        9.23       19.65     16.82 o 
   1  12   2       85.03      114.93     17.13 o 
   2  12   2      156.54      210.49     19.86 o 
   3  12   2       36.24       42.63     16.86 o 
   4  12   2      553.39      665.51     35.65 o 
   5  12   2      438.24      445.47     31.81 o 
   6  12   2      116.33       70.71     19.95 o 
   7  12   2        3.30       12.37     19.60 o 
   8  12   2      158.11      162.02     28.44 o 
   9  12   2       81.93       89.43     28.20 o 
  10  12   2        1.84        0.00     26.61 o 
  11  12   2       68.91       83.95     32.43 o 
  12  12   2      115.41      148.15     36.85 o 
 -11  13   2       86.04      138.34     36.66 o 
 -10  13   2       60.55       98.21     31.77 o 
  -9  13   2       31.07       23.27     25.01 o 
  -8  13   2      199.64      235.93     27.16 o 
  -7  13   2       29.16       26.05     26.52 o 
  -6  13   2       63.74      103.54     27.56 o 
  -5  13   2      331.79      368.78     31.73 o 
  -4  13   2      987.97      884.39     47.24 o 
  -3  13   2        3.57       11.35     21.82 o 
  -2  13   2      478.76      636.64     36.00 o 
  -1  13   2      106.03      149.93     24.48 o 
   0  13   2      136.00      120.95     20.74 o 
   1  13   2      113.49      127.60     19.66 o 
   2  13   2       14.80       20.59     17.80 o 
   3  13   2      195.31      241.59     21.98 o 
   4  13   2      739.44      822.83     35.37 o 
   5  13   2      172.41      158.75     28.84 o 
   6  13   2      552.75      615.34     37.53 o 
   7  13   2       54.51       66.82     30.37 o 
   8  13   2      323.37      335.27     33.29 o 
   9  13   2       16.83       20.86     27.78 o 
  10  13   2      187.23      171.27     33.90 o 
  11  13   2       61.82      106.54     35.75 o 
 -10  14   2       88.83       71.48     40.80 o 
  -9  14   2       59.47       56.56     31.19 o 
  -8  14   2       91.03       83.75     29.47 o 
  -7  14   2        6.47        8.97     27.13 o 
  -6  14   2      201.52      116.23     30.01 o 
  -5  14   2       24.60       36.60     26.35 o 
  -4  14   2      214.71      235.84     29.32 o 
  -3  14   2      557.85      619.16     37.05 o 
  -2  14   2      534.03      478.92     33.63 o 
  -1  14   2      316.64      313.05     29.80 o 
   0  14   2      221.53      279.96     29.09 o 
   1  14   2       65.81       95.11     22.17 o 
   2  14   2       28.22       33.89     20.76 o 
   3  14   2      338.15      349.66     27.66 o 
   4  14   2      202.86      216.64     26.24 o 
   5  14   2       21.25       51.69     26.63 o 
   6  14   2       34.56       60.15     27.34 o 
   7  14   2      180.27      243.27     39.78 o 
   8  14   2      102.88      130.98     38.81 o 
   9  14   2       86.95       90.18     37.95 o 
  10  14   2      161.81      156.23     43.41 o 
  -9  15   2       82.46       35.34     32.61 o 
  -8  15   2        2.64        1.34     30.36 o 
  -7  15   2        3.85        0.00     28.36 o 
  -6  15   2       92.11      112.22     30.21 o 
  -5  15   2       16.10       15.16     26.87 o 
  -4  15   2      172.38      185.86     37.00 o 
  -3  15   2     1121.90     1007.23     46.09 o 
  -2  15   2      120.05      117.86     29.57 o 
  -1  15   2        7.50        0.62     25.29 o 
   0  15   2       46.36       31.47     26.17 o 
   1  15   2      298.23      259.04     27.88 o 
   2  15   2        2.37        8.32     22.35 o 
   3  15   2      292.28      260.12     28.40 o 
   4  15   2       91.78      103.20     25.98 o 
   5  15   2       70.50       93.24     29.28 o 
   6  15   2      111.73      115.95     29.01 o 
   7  15   2       69.33      107.68     36.04 o 
   8  15   2      220.24      229.34     43.76 o 
   9  15   2       95.90       92.02     40.46 o 
  -8  16   2       19.51        0.00     30.79 o 
  -7  16   2        0.13        0.00     31.10 o 
  -6  16   2       20.56        0.00     30.32 o 
  -5  16   2       68.25       59.39     30.87 o 
  -4  16   2       11.92       31.71     29.62 o 
  -3  16   2        9.81        6.57     29.19 o 
  -2  16   2       68.95       83.95     30.39 o 
  -1  16   2      135.30      121.13     30.85 o 
   0  16   2      117.47       83.28     28.55 o 
   1  16   2      154.72      221.25     39.11 o 
   2  16   2        1.32       26.91     28.98 o 
   3  16   2       22.77       24.97     25.99 o 
   4  16   2       15.18       40.32     28.60 o 
   5  16   2        0.29       10.86     27.90 o 
   6  16   2       35.75       22.98     30.76 o 
   7  16   2        3.89        0.00     37.58 o 
   8  16   2      121.55      138.29     43.19 o 
  -7  17   2       13.92        0.00     33.70 o 
  -6  17   2       14.75        0.00     32.77 o 
  -5  17   2        2.64        0.00     33.37 o 
  -4  17   2      123.51      130.22     34.49 o 
  -3  17   2        0.14        7.23     31.30 o 
  -2  17   2       55.34        5.66     30.50 o 
  -1  17   2        4.81       10.30     31.08 o 
   0  17   2       52.42       77.97     37.23 o 
   1  17   2       87.13       50.96     37.07 o 
   2  17   2        4.57        0.00     34.36 o 
   3  17   2        9.07       48.84     32.82 o 
   4  17   2       66.21       73.84     37.77 o 
   5  17   2       86.02      105.21     34.25 o 
   6  17   2        4.51        6.81     33.16 o 
   7  17   2       30.00       29.96     41.31 o 
  -5  18   2        0.78        0.00     35.59 o 
  -4  18   2        2.73        7.27     34.57 o 
  -3  18   2       37.43       49.64     35.28 o 
  -2  18   2       57.35       48.10     34.30 o 
  -1  18   2       33.85       17.54     37.83 o 
   0  18   2        1.15       32.91     37.17 o 
   1  18   2       89.39      108.98     40.05 o 
   2  18   2        0.56        0.00     37.57 o 
   3  18   2        0.07        0.00     39.93 o 
   4  18   2       44.25       38.45     40.40 o 
   5  18   2      107.66      118.82     43.79 o 
  -2  19   2        2.39        0.00     35.47 o 
  -1  19   2        0.33        0.00     39.58 o 
   0  19   2        0.99        0.00     38.00 o 
   1  19   2        2.33        3.47     41.37 o 
   2  19   2        5.99       13.64     42.64 o 
 -15   1   3       45.72       70.96     33.62 o 
 -14   1   3        2.84       10.00     29.39 o 
 -13   1   3       82.15      118.83     29.61 o 
 -12   1   3      450.98      509.27     34.33 o 
 -11   1   3     1763.71     1760.20     41.89 o 
 -10   1   3     1500.32     1345.88     51.69 o 
  -9   1   3       20.05       13.78      8.86 o 
  -8   1   3     1272.83     1316.89     43.61 o 
  -7   1   3      667.62      652.56     16.56 o 
  -6   1   3        8.89        6.82      7.12 o 
  -5   1   3       26.56       34.40      6.60 o 
  -4   1   3      216.98      305.48     13.08 o 
  -3   1   3       14.02       23.78      5.39 o 
  -2   1   3     2425.09     2428.50    160.12 o 
  -1   1   3    19096.29    22605.95   2236.93 o 
   0   1   3     2579.61     2409.85    138.38 o 
   2   1   3    10829.72    10953.87    668.50 o 
   3   1   3       55.95       40.28      8.66 o 
   4   1   3      106.55      120.92      8.28 o 
   5   1   3       16.43       47.31     10.55 o 
   6   1   3     3317.91     3144.57    109.65 o 
   7   1   3      479.21      438.45     23.35 o 
   8   1   3     1084.95     1049.89     45.99 o 
   9   1   3      224.12      217.85     19.38 o 
  10   1   3      272.21      234.38     21.39 o 
  11   1   3       48.30       46.66     14.50 o 
  12   1   3      516.09      479.30     27.20 o 
  13   1   3      220.76      249.29     29.05 o 
  14   1   3      292.41      313.68     35.01 o 
  15   1   3        7.81       17.35     30.63 o 
 -15   2   3      296.65      390.14     40.54 o 
 -14   2   3     1225.89     1456.45     55.12 o 
 -13   2   3      577.43      634.95     39.00 o 
 -12   2   3        5.87        0.00     23.63 o 
 -11   2   3      592.73      693.35     28.43 o 
 -10   2   3     3426.91     3328.92     97.70 o 
  -9   2   3      206.71      133.17     29.41 o 
  -8   2   3      286.50      299.11     16.08 o 
  -7   2   3      122.50      109.12      9.81 o 
  -6   2   3      895.53      893.50     31.29 o 
  -5   2   3      350.78      373.46     15.07 o 
  -4   2   3    11865.22    12741.55    463.13 o 
  -3   2   3     4504.03     4561.05    211.76 o 
  -2   2   3     2612.59     2404.68    160.54 o 
  -1   2   3    11358.47    15691.21   1146.90 o 
   0   2   3    54071.10    59407.70   3466.15 o 
   1   2   3    29478.61    30892.59   1781.05 o 
   2   2   3       12.00       15.99      5.32 o 
   3   2   3     8517.93     9993.66    234.95 o 
   4   2   3    26210.21    28476.55   1250.70 o 
   5   2   3       13.77       40.86     11.00 o 
   6   2   3      380.04      363.43     20.55 o 
   7   2   3      830.17      845.33     27.70 o 
   8   2   3        1.39        0.00     13.17 o 
   9   2   3     1567.01     1432.21     34.54 o 
  10   2   3     1382.66     1241.34     43.67 o 
  11   2   3     1371.67     1458.08     40.85 o 
  12   2   3       62.91       38.91     22.42 o 
  13   2   3      494.65      527.19     32.75 o 
  14   2   3     1483.67     1635.88    101.34 o 
  15   2   3       90.80      169.08     36.84 o 
 -15   3   3      288.93      346.55     46.20 o 
 -14   3   3       30.15        4.63     27.76 o 
 -13   3   3      762.67      842.84     44.06 o 
 -12   3   3     2130.57     2058.99     53.97 o 
 -11   3   3      121.67      120.02     17.25 o 
 -10   3   3       26.57       10.32      8.34 o 
  -9   3   3     2331.30     2268.03     40.40 o 
  -8   3   3     2525.05     2518.54     45.33 o 
  -7   3   3      147.39      167.11     12.42 o 
  -6   3   3     1052.40     1013.86     36.05 o 
  -5   3   3      441.36      318.00     11.39 o 
  -4   3   3      889.34      714.00     24.34 o 
  -3   3   3     4233.83     5063.21    162.55 o 
  -2   3   3    14350.76    15902.65    728.82 o 
  -1   3   3    38095.04    42094.45   3484.00 o 
   1   3   3    33660.72    38709.28   1070.44 o 
   2   3   3     8825.74     8947.11    231.12 o 
   3   3   3     6527.93     6762.47    146.23 o 
   4   3   3     1855.16     2175.13     98.19 o 
   5   3   3      896.32      812.24     32.94 o 
   6   3   3      956.43      952.76     26.98 o 
   7   3   3      338.95      317.70     18.42 o 
   8   3   3      822.87      718.40     26.04 o 
   9   3   3      807.96      733.91     40.22 o 
  10   3   3       70.11       83.92     18.99 o 
  11   3   3      458.03      439.49     28.00 o 
  12   3   3     2600.60     2601.17     81.22 o 
  13   3   3      886.87     1052.55     50.08 o 
  14   3   3        0.65        3.39     25.37 o 
  15   3   3      704.03      866.63     51.00 o 
 -15   4   3        1.17        0.00     36.27 o 
 -14   4   3      476.68      578.21     49.76 o 
 -13   4   3      425.67      459.77     36.56 o 
 -12   4   3       99.98       75.24     22.01 o 
 -11   4   3     1691.01     1670.62     41.61 o 
 -10   4   3     1492.74     1346.56     65.98 o 
  -9   4   3       23.32       33.13     10.04 o 
  -8   4   3     1245.11     1246.56     32.98 o 
  -7   4   3      267.05      271.37     16.20 o 
  -6   4   3        6.79       23.75     14.25 o 
  -5   4   3      310.88      291.17     19.25 o 
  -4   4   3      910.97     1024.86     29.24 o 
  -3   4   3     6306.00     7657.06    227.78 o 
  -2   4   3     4025.01     5389.20    241.37 o 
  -1   4   3       54.35       43.30     10.32 o 
   0   4   3    37567.59    45990.33   1809.83 o 
   1   4   3      158.99      176.93     11.08 o 
   2   4   3      787.07      788.77     17.07 o 
   3   4   3    19116.73    22338.04    729.18 o 
   4   4   3       96.64       76.39      9.74 o 
   5   4   3     1668.94     1779.27     71.60 o 
   6   4   3     2106.87     2019.84     45.01 o 
   7   4   3      308.06      299.20     18.03 o 
   8   4   3      399.37      359.28     21.09 o 
   9   4   3      858.95      811.46     29.48 o 
  10   4   3      217.75      208.43     21.58 o 
  11   4   3     2328.66     2236.92    105.24 o 
  12   4   3       76.35      115.12     23.78 o 
  13   4   3      150.05      139.94     27.24 o 
  14   4   3      344.94      456.05     41.30 o 
  15   4   3      347.41      445.08     43.01 o 
 -15   5   3       40.11       94.90     39.43 o 
 -14   5   3       19.87       24.08     35.06 o 
 -13   5   3       57.63       39.33     31.74 o 
 -12   5   3      277.05      304.97     31.03 o 
 -11   5   3        3.77        0.30      8.97 o 
 -10   5   3      697.73      624.17     53.10 o 
  -9   5   3     1384.26     1267.80     77.85 o 
  -8   5   3       53.18       46.03     14.02 o 
  -7   5   3     3321.40     3113.81    124.19 o 
  -6   5   3     3105.23     2896.63    125.40 o 
  -5   5   3      231.66      275.55     15.21 o 
  -4   5   3      900.81      792.87     23.13 o 
  -3   5   3     3894.25     3918.68    127.51 o 
  -2   5   3      494.26      608.70     40.88 o 
  -1   5   3       71.71       72.43      8.03 o 
   0   5   3      765.08      801.34     38.48 o 
   1   5   3      709.61      866.33     49.60 o 
   2   5   3     2415.01     3008.52    127.92 o 
   3   5   3     1077.38      999.84     36.33 o 
   4   5   3     5283.86     5279.96    204.44 o 
   5   5   3       12.95        9.57      8.23 o 
   6   5   3      960.88      830.81     20.53 o 
   7   5   3     5362.13     4818.05    111.95 o 
   8   5   3      610.90      541.82     24.77 o 
   9   5   3      697.00      627.89     28.29 o 
  10   5   3      958.40      831.99     33.55 o 
  11   5   3      425.87      431.67     28.72 o 
  12   5   3       30.46       39.50     27.15 o 
  13   5   3      529.84      584.41     40.66 o 
  14   5   3       31.26        0.00     31.45 o 
  15   5   3       85.26      111.05     37.26 o 
 -14   6   3        0.82        0.00     35.48 o 
 -13   6   3        4.55        0.00     26.78 o 
 -12   6   3       84.06       64.44     26.93 o 
 -11   6   3      197.66      228.88     24.59 o 
 -10   6   3       71.37       36.36     15.00 o 
  -9   6   3     1475.94     1291.20     40.44 o 
  -8   6   3      861.18      774.79     35.29 o 
  -7   6   3      609.85      750.13     27.18 o 
  -6   6   3     3171.11     2821.20    129.91 o 
  -5   6   3    12614.08    13297.41    562.66 o 
  -4   6   3     2231.38     2222.31     96.90 o 
  -3   6   3     2637.86     3144.28    103.28 o 
  -2   6   3     4592.41     4215.33    186.68 o 
  -1   6   3     1885.43     1898.21     81.09 o 
   0   6   3       32.66       24.70      7.28 o 
   1   6   3     1492.12     1574.20     77.15 o 
   2   6   3     1942.35     1880.86    166.06 o 
   3   6   3     1670.41     1688.21     55.69 o 
   4   6   3      156.10      167.22     10.24 o 
   5   6   3     2360.57     2126.70     83.84 o 
   6   6   3     1356.97     1226.90     37.77 o 
   7   6   3       22.38       32.89     13.65 o 
   8   6   3     2289.03     2026.11     49.13 o 
   9   6   3     2147.45     1879.81     47.31 o 
  10   6   3      601.54      515.21     32.83 o 
  11   6   3      131.02      164.05     27.73 o 
  12   6   3      857.23      804.93     43.44 o 
  13   6   3       54.75      100.89     30.76 o 
  14   6   3        4.31        0.00     32.08 o 
 -14   7   3        7.51        8.62     35.78 o 
 -13   7   3       90.04       63.92     31.41 o 
 -12   7   3      259.48      263.87     41.16 o 
 -11   7   3      140.04      171.36     24.37 o 
 -10   7   3     1386.45     1504.39     54.31 o 
  -9   7   3     1372.90     1244.66     57.72 o 
  -8   7   3     1330.02     1242.02     61.46 o 
  -7   7   3     3856.97     3975.68    209.22 o 
  -6   7   3      908.59      953.47     45.90 o 
  -5   7   3      343.17      357.40     19.20 o 
  -4   7   3     2696.92     2773.08    108.52 o 
  -3   7   3     4267.68     4908.10    180.77 o 
  -2   7   3      477.96      379.51     14.26 o 
  -1   7   3      172.22      175.26     10.86 o 
   0   7   3       29.02       31.93      8.40 o 
   1   7   3      263.84      335.45     17.29 o 
   2   7   3       84.44       55.04     13.62 o 
   3   7   3     2882.17     3259.46    125.66 o 
   4   7   3     3827.84     4195.06    164.68 o 
   5   7   3      758.11      790.88     30.09 o 
   6   7   3      146.73      146.80     13.83 o 
   7   7   3     4637.93     4546.41    164.82 o 
   8   7   3     1601.26     1539.46     59.76 o 
   9   7   3      723.50      611.97     33.48 o 
  10   7   3      590.21      589.63     35.80 o 
  11   7   3      145.27      175.21     29.04 o 
  12   7   3      259.81      326.93     34.52 o 
  13   7   3       32.84       17.55     30.24 o 
  14   7   3       28.70       29.38     34.46 o 
 -14   8   3       61.71       21.47     40.65 o 
 -13   8   3       98.98      130.77     34.31 o 
 -12   8   3       51.93       70.11     29.44 o 
 -11   8   3       54.79       40.16     23.09 o 
 -10   8   3      308.71      293.74     26.05 o 
  -9   8   3      718.98      694.86     34.14 o 
  -8   8   3      877.08      858.26     44.83 o 
  -7   8   3      104.28      128.69     18.74 o 
  -6   8   3     3751.10     3591.65    202.12 o 
  -5   8   3     2243.98     2167.60    124.81 o 
  -4   8   3      660.48      710.60     46.95 o 
  -3   8   3       68.67       89.36     11.09 o 
  -2   8   3      394.27      431.55     15.44 o 
  -1   8   3     5082.78     5772.89    236.18 o 
   0   8   3       77.71       55.24      9.84 o 
   1   8   3      640.90      655.24     21.77 o 
   2   8   3        0.76        3.08      8.14 o 
   3   8   3      141.81      127.98     10.90 o 
   4   8   3        7.98        5.65      8.14 o 
   5   8   3     2581.33     2659.72    142.53 o 
   6   8   3     1094.79      970.09     58.84 o 
   7   8   3      552.17      495.33     31.15 o 
   8   8   3      376.01      394.68     27.88 o 
   9   8   3     1475.33     1470.18     50.53 o 
  10   8   3     1105.62     1013.51     43.19 o 
  11   8   3        8.84       17.29     25.81 o 
  12   8   3      112.69      129.07     31.83 o 
  13   8   3      135.68      156.51     34.72 o 
  14   8   3       14.47        0.00     34.56 o 
 -13   9   3        4.45       10.13     39.16 o 
 -12   9   3       44.09       62.40     30.15 o 
 -11   9   3       10.66       18.91     26.30 o 
 -10   9   3        5.01        0.41     20.77 o 
  -9   9   3       37.78       26.97     20.75 o 
  -8   9   3       37.12       22.25     18.61 o 
  -7   9   3       65.44       76.35     18.61 o 
  -6   9   3        6.31       13.96     15.98 o 
  -5   9   3       13.99        9.23     14.33 o 
  -4   9   3       36.69       19.15     11.24 o 
  -3   9   3       61.81       63.25     16.98 o 
  -2   9   3      148.37      142.56     15.38 o 
  -1   9   3     1140.99     1198.74     52.48 o 
   0   9   3      356.67      351.56     17.69 o 
   1   9   3       96.31       92.82     12.07 o 
   2   9   3      957.44      973.51     55.46 o 
   3   9   3      259.79      263.03     18.20 o 
   4   9   3      404.33      354.06     44.18 o 
   5   9   3      368.69      402.79     20.82 o 
   6   9   3     1562.86     1297.10     52.13 o 
   7   9   3     1008.58      912.76     40.52 o 
   8   9   3      177.36      161.84     24.65 o 
   9   9   3     1021.38      936.75     39.70 o 
  10   9   3      126.75      104.43     27.91 o 
  11   9   3        1.12        0.00     26.62 o 
  12   9   3      246.42      255.52     34.39 o 
  13   9   3       32.25       22.30     33.68 o 
 -13  10   3        1.02        0.00     40.32 o 
 -12  10   3      169.63      181.82     39.83 o 
 -11  10   3        0.93        0.00     27.24 o 
 -10  10   3      125.02      132.31     25.90 o 
  -9  10   3       19.08       38.16     22.04 o 
  -8  10   3      760.71      768.87     38.29 o 
  -7  10   3      156.75      120.10     20.38 o 
  -6  10   3      116.02      102.53     19.22 o 
  -5  10   3     1483.83     1647.51     96.00 o 
  -4  10   3       48.37       79.62     16.70 o 
  -3  10   3       11.06        9.88     16.92 o 
  -2  10   3      180.17      208.53     26.90 o 
  -1  10   3      347.41      342.85     22.78 o 
   0  10   3       18.79       29.88     11.30 o 
   1  10   3        0.41        3.03     11.29 o 
   2  10   3      603.86      605.61     29.43 o 
   3  10   3       23.82       39.30     13.42 o 
   4  10   3      250.24      227.53     22.41 o 
   5  10   3     1357.18     1354.39     47.38 o 
   6  10   3       15.27        0.80     16.02 o 
   7  10   3      415.10      369.88     28.91 o 
   8  10   3        9.73        7.05     22.26 o 
   9  10   3      239.77      269.96     30.77 o 
  10  10   3      104.04      131.98     28.62 o 
  11  10   3      110.75       99.82     30.78 o 
  12  10   3       46.78       62.54     32.16 o 
  13  10   3        2.57        7.10     34.37 o 
 -12  11   3       29.35       22.32     38.09 o 
 -11  11   3      324.42      324.52     43.30 o 
 -10  11   3       95.98      114.93     26.35 o 
  -9  11   3        5.90       24.75     23.23 o 
  -8  11   3      578.04      514.62     30.71 o 
  -7  11   3      215.99      268.20     24.87 o 
  -6  11   3     1581.45     1621.57    100.28 o 
  -5  11   3      163.60      191.04     20.75 o 
  -4  11   3     1855.18     1656.96     74.72 o 
  -3  11   3     1483.83     1519.22     71.94 o 
  -2  11   3       78.32       54.46     24.31 o 
  -1  11   3       80.03       87.25     15.36 o 
   0  11   3      192.81      184.51     19.14 o 
   1  11   3       51.79       69.41     17.13 o 
   2  11   3        4.15        4.35     15.79 o 
   3  11   3     1028.99     1018.24     62.63 o 
   4  11   3     1089.36     1060.66     51.96 o 
   5  11   3       13.50       21.81     10.32 o 
   6  11   3     2038.39     1592.80    208.54 o 
   7  11   3      236.42      244.05     27.85 o 
   8  11   3      328.77      298.69     30.95 o 
   9  11   3      128.01      125.21     29.25 o 
  10  11   3      431.64      409.05     37.17 o 
  11  11   3       21.24       15.66     29.33 o 
  12  11   3       42.22       46.88     32.64 o 
 -12  12   3        5.49        0.00     39.50 o 
 -11  12   3        8.81        0.00     37.33 o 
 -10  12   3       20.83        0.00     27.67 o 
  -9  12   3      455.51      408.17     32.26 o 
  -8  12   3      264.25      312.44     32.51 o 
  -7  12   3      156.57      217.29     25.11 o 
  -6  12   3      540.48      421.06     54.23 o 
  -5  12   3     1744.24     1721.76     90.07 o 
  -4  12   3      734.40      727.06     43.90 o 
  -3  12   3       92.49       69.75     22.17 o 
  -2  12   3     1194.54      992.41     77.59 o 
  -1  12   3      212.33      208.30     24.90 o 
   0  12   3       29.76       41.85     18.14 o 
   1  12   3      115.41      105.81     21.99 o 
   2  12   3      743.49      799.00     31.68 o 
   3  12   3      517.52      534.42     28.23 o 
   4  12   3        5.62        0.00     17.21 o 
   5  12   3      193.42      178.54     19.54 o 
   6  12   3     2024.53     1719.28     96.74 o 
   7  12   3       91.73      105.77     25.67 o 
   8  12   3      159.35      181.30     29.58 o 
   9  12   3      963.83      916.48     45.25 o 
  10  12   3       32.88       30.91     27.87 o 
  11  12   3       13.20       29.17     32.60 o 
  12  12   3        3.01        0.00     32.56 o 
 -11  13   3        3.19        0.00     36.75 o 
 -10  13   3       27.24       40.22     31.14 o 
  -9  13   3        5.57        0.00     27.77 o 
  -8  13   3       88.19       78.50     25.24 o 
  -7  13   3      231.90      238.65     30.86 o 
  -6  13   3       47.54       43.68     25.14 o 
  -5  13   3        2.72        0.00     23.38 o 
  -4  13   3      431.69      436.55     32.09 o 
  -3  13   3      178.33      153.82     25.22 o 
  -2  13   3       13.88       22.08     22.51 o 
  -1  13   3       11.08       29.81     23.09 o 
   0  13   3       36.54       43.95     20.29 o 
   1  13   3       36.02       43.52     19.93 o 
   2  13   3      217.23      242.69     23.67 o 
   3  13   3     1231.34     1238.28     58.53 o 
   4  13   3      605.86      620.18     36.99 o 
   5  13   3        2.02        0.00     20.40 o 
   6  13   3      413.87      244.26     87.84 o 
   7  13   3      339.40      308.96     38.97 o 
   8  13   3      211.92      200.18     31.31 o 
   9  13   3       84.50       81.17     29.54 o 
  10  13   3       69.40       53.34     30.59 o 
  11  13   3       25.04        0.00     32.03 o 
 -10  14   3        2.63       15.60     48.89 o 
  -9  14   3        0.12        0.00     36.51 o 
  -8  14   3       73.37       64.05     35.59 o 
  -7  14   3       11.68       32.28     29.14 o 
  -6  14   3        7.66        0.00     26.36 o 
  -5  14   3      293.96      203.86     29.95 o 
  -4  14   3       14.40       26.06     30.99 o 
  -3  14   3      412.51      369.43     33.39 o 
  -2  14   3        2.06        0.00     23.56 o 
  -1  14   3        2.58        1.29     24.60 o 
   0  14   3        2.99        5.40     24.53 o 
   1  14   3      733.41      724.41     33.91 o 
   2  14   3      478.76      471.40     33.10 o 
   3  14   3       47.19       67.43     26.48 o 
   4  14   3      136.11      169.82     28.69 o 
   5  14   3      166.65      158.71     30.06 o 
   6  14   3      198.23      171.97     28.34 o 
   7  14   3       24.04       21.51     33.22 o 
   8  14   3       51.48       23.61     34.50 o 
   9  14   3        6.39        0.00     35.12 o 
  10  14   3       45.11       74.30     38.60 o 
  -9  15   3       24.46       19.32     40.64 o 
  -8  15   3       29.68       47.86     37.27 o 
  -7  15   3       12.04       17.86     34.92 o 
  -6  15   3      102.45       98.62     31.55 o 
  -5  15   3        1.70        0.00     27.28 o 
  -4  15   3       27.75       16.01     27.51 o 
  -3  15   3      115.30       64.46     29.08 o 
  -2  15   3      497.00      538.83     38.38 o 
  -1  15   3      464.04      537.47     36.84 o 
   0  15   3      316.28      292.96     32.92 o 
   1  15   3       17.29        4.68     26.57 o 
   2  15   3       49.94       79.85     25.37 o 
   3  15   3      203.74      281.63     33.49 o 
   4  15   3       12.78       16.57     28.20 o 
   5  15   3      256.45      242.11     34.50 o 
   6  15   3       36.19       30.89     35.17 o 
   7  15   3       20.79       15.09     34.45 o 
   8  15   3        4.72        0.00     37.07 o 
   9  15   3        0.77        0.00     37.57 o 
  -8  16   3        0.63        0.00     38.46 o 
  -7  16   3        0.72        0.00     36.33 o 
  -6  16   3       32.86       27.01     37.23 o 
  -5  16   3       40.63       51.48     38.12 o 
  -4  16   3        2.18        0.00     29.50 o 
  -3  16   3      223.86      234.53     34.87 o 
  -2  16   3        0.03       28.25     29.26 o 
  -1  16   3       98.17      125.66     31.05 o 
   0  16   3       75.54       64.00     28.63 o 
   1  16   3      385.84      493.43     38.83 o 
   2  16   3        4.70       11.37     34.08 o 
   3  16   3      117.18      134.24     37.77 o 
   4  16   3      135.60      135.47     33.13 o 
   5  16   3      168.16      201.29     40.36 o 
   6  16   3      106.51      102.10     37.94 o 
   7  16   3        4.94        0.00     34.61 o 
   8  16   3       70.28       53.58     39.81 o 
  -6  17   3        1.44        0.00     38.68 o 
  -5  17   3       59.71       53.99     39.37 o 
  -4  17   3       15.94        0.00     37.35 o 
  -3  17   3      132.41      104.22     34.33 o 
  -2  17   3       28.29       31.26     31.34 o 
  -1  17   3        0.65       23.88     31.04 o 
   0  17   3       32.69       59.96     32.23 o 
   1  17   3       71.44       51.26     37.44 o 
   2  17   3        1.52        0.00     36.32 o 
   3  17   3      129.67      145.91     41.02 o 
   4  17   3       22.65       19.93     32.26 o 
   5  17   3       95.89      116.47     41.74 o 
   6  17   3        2.87        0.09     38.62 o 
  -4  18   3        0.33       20.85     40.36 o 
  -3  18   3        3.63        0.00     38.37 o 
  -2  18   3       27.97       12.11     38.78 o 
  -1  18   3        0.06       13.13     34.23 o 
   0  18   3       17.13        0.00     38.21 o 
   1  18   3        0.54       20.92     38.93 o 
   2  18   3        0.54        0.00     36.95 o 
   3  18   3        1.02        0.00     37.83 o 
   4  18   3        0.76       25.93     41.53 o 
 -15   0   4      589.32      786.09     66.61 o 
 -14   0   4      709.25      820.72     68.87 o 
 -13   0   4        5.00       45.96     39.50 o 
 -12   0   4      851.06      768.34     68.32 o 
 -11   0   4        4.40       22.95     20.15 o 
 -10   0   4      436.29      483.14     34.26 o 
  -9   0   4     1536.40     1352.84     44.34 o 
  -8   0   4      895.51      669.42     32.29 o 
  -7   0   4     5042.93     4852.68    127.63 o 
  -6   0   4      680.61      671.77     39.96 o 
  -5   0   4    17351.84    17939.49   1243.07 o 
  -4   0   4    15154.04    15196.89   1234.99 o 
  -3   0   4       32.61       41.43     10.95 o 
  -2   0   4     9588.80     9234.40   1169.35 o 
  -1   0   4    19840.21    21699.20   2121.38 o 
   0   0   4    14057.25    16084.30   2210.78 o 
   1   0   4    10623.36    11456.35    876.65 o 
   2   0   4      386.30      491.30     15.56 o 
   3   0   4      820.56     1090.62    112.23 o 
   4   0   4      993.02     1274.87     49.47 o 
   5   0   4     2802.76     2856.40    327.86 o 
   6   0   4    12729.79    12169.29   1270.66 o 
   7   0   4     2124.64     1818.34    167.96 o 
   8   0   4     1111.55      939.91     62.25 o 
   9   0   4     6923.07     6166.66    325.66 o 
  10   0   4     3395.55     3082.17     82.17 o 
  11   0   4      210.78      241.56     30.97 o 
  12   0   4      702.29      733.65     46.05 o 
  13   0   4      734.11      885.93     50.73 o 
  14   0   4      609.99      748.79     65.76 o 
  15   0   4        6.46       14.88     44.24 o 
 -15   1   4        0.50        0.00     30.53 o 
 -14   1   4      200.14      278.60     36.67 o 
 -13   1   4      775.98      796.29     43.11 o 
 -12   1   4       11.48        0.00     18.22 o 
 -11   1   4       57.98       46.73     14.51 o 
 -10   1   4       56.64       58.58     17.09 o 
  -9   1   4      130.29      115.17     14.74 o 
  -8   1   4       49.77       43.97     12.07 o 
  -7   1   4     2924.79     2919.84     75.10 o 
  -6   1   4    13424.13    13767.17    390.74 o 
  -5   1   4      343.60      282.20     12.84 o 
  -4   1   4     2771.59     2903.49    127.21 o 
  -3   1   4    18879.43    20271.08   1389.46 o 
  -2   1   4    16531.13    18849.33   1221.78 o 
  -1   1   4     6137.59     7422.32    700.71 o 
   0   1   4     5722.08     6704.12    433.17 o 
   1   1   4     6045.82     6395.46    277.02 o 
   2   1   4      446.10      448.53     13.32 o 
   3   1   4     3716.27     4126.87    208.56 o 
   4   1   4       67.18       51.01      5.75 o 
   5   1   4     6468.40     6829.17    384.07 o 
   6   1   4      165.39      127.37     14.90 o 
   7   1   4     3880.92     3614.14    216.21 o 
   8   1   4    13763.16    13081.44    477.87 o 
   9   1   4       48.26       56.61     18.86 o 
  10   1   4     1454.66     1239.30     41.07 o 
  11   1   4     1603.25     1557.92     42.20 o 
  12   1   4     1205.21     1321.56     49.84 o 
  13   1   4       49.94       39.15     24.23 o 
  14   1   4      279.48      338.25     37.97 o 
  15   1   4       59.43       62.37     35.20 o 
 -15   2   4       79.00       94.26     38.25 o 
 -14   2   4       39.63       47.16     30.71 o 
 -13   2   4       37.91       46.49     27.76 o 
 -12   2   4      302.87      216.20     59.69 o 
 -11   2   4        3.21        0.00     12.99 o 
 -10   2   4      115.15      128.99     16.70 o 
  -9   2   4      356.44      342.32     18.31 o 
  -8   2   4      983.07      965.80     23.86 o 
  -7   2   4       72.48       37.62     10.64 o 
  -6   2   4      473.78      405.71     19.14 o 
  -5   2   4     1748.61     1822.94     64.09 o 
  -4   2   4     3580.57     3414.05    154.41 o 
  -3   2   4      348.23      523.68     25.94 o 
  -2   2   4      671.00      791.89     58.11 o 
  -1   2   4     3064.43     3178.44    287.46 o 
   0   2   4      184.35      277.49     20.29 o 
   1   2   4      689.79      619.45     32.90 o 
   2   2   4     1775.17     1700.93    120.75 o 
   3   2   4     1335.04     1366.89     78.56 o 
   4   2   4     3188.36     3239.96    139.74 o 
   5   2   4       81.54       67.47      9.41 o 
   6   2   4      712.17      728.12     25.70 o 
   7   2   4      274.16      270.46     19.90 o 
   8   2   4       45.10       51.13     16.59 o 
   9   2   4     1764.81     1676.30     47.95 o 
  10   2   4       35.27       33.19     17.51 o 
  11   2   4       17.41       47.46     19.72 o 
  12   2   4      388.93      401.98     30.36 o 
  13   2   4       64.85       89.67     25.98 o 
  14   2   4       38.44       17.00     26.77 o 
  15   2   4       81.38       64.13     35.20 o 
 -15   3   4       85.43      100.32     48.92 o 
 -14   3   4       92.66      161.07     33.35 o 
 -13   3   4       17.68       14.60     27.47 o 
 -12   3   4      315.26      336.27     31.60 o 
 -11   3   4      650.24      664.16     32.78 o 
 -10   3   4        7.49       16.07     14.82 o 
  -9   3   4      795.57      741.65     23.60 o 
  -8   3   4      443.02      417.12     20.19 o 
  -7   3   4     3242.73     3058.93     81.07 o 
  -6   3   4     1907.51     2098.55     73.98 o 
  -5   3   4      350.75      342.23     12.54 o 
  -4   3   4      141.66      197.99     22.48 o 
  -3   3   4     2540.10     2853.08    137.14 o 
  -2   3   4      191.46      207.45     10.91 o 
  -1   3   4     8574.98    10301.96    468.44 o 
   0   3   4      359.29      556.05     23.11 o 
   1   3   4     1135.06     1258.59     76.32 o 
   2   3   4     1707.84     1495.98     50.69 o 
   3   3   4    10016.44    10611.67    348.84 o 
   4   3   4     2410.08     2859.98     95.56 o 
   5   3   4      573.48      596.09     18.37 o 
   6   3   4      921.71      709.31     25.80 o 
   7   3   4      210.16      196.42     18.76 o 
   8   3   4      299.14      321.17     23.58 o 
   9   3   4       22.30       15.63     16.23 o 
  10   3   4        0.60        0.00     16.56 o 
  11   3   4        1.58        0.00     18.83 o 
  12   3   4       96.28      102.72     23.89 o 
  13   3   4       18.31       39.62     25.61 o 
  14   3   4       43.10       41.32     26.51 o 
  15   3   4        2.62        0.00     32.94 o 
 -14   4   4      355.73      443.74     58.80 o 
 -13   4   4      291.43      327.11     33.75 o 
 -12   4   4        1.64        0.00     20.89 o 
 -11   4   4      516.99      461.65     44.21 o 
 -10   4   4     1682.83     1781.57     59.39 o 
  -9   4   4     1358.86     1324.57     33.17 o 
  -8   4   4      155.83      143.72     15.82 o 
  -7   4   4        2.12        0.00     11.78 o 
  -6   4   4     1609.58     1595.31     50.08 o 
  -5   4   4     1061.86     1087.38     41.51 o 
  -4   4   4     1807.86     1852.46    106.27 o 
  -3   4   4      551.26      814.07     42.26 o 
  -2   4   4       13.75      121.90     35.82 o 
  -1   4   4     3785.66     4063.06    176.78 o 
   0   4   4     1326.41     1116.77    143.27 o 
   1   4   4     4948.10     5452.19    123.87 o 
   2   4   4     1161.58     1303.13     30.37 o 
   3   4   4       58.60       64.03      8.91 o 
   4   4   4     5790.62     6375.94    146.79 o 
   5   4   4     7781.89     8393.84    356.90 o 
   6   4   4      280.34      274.09     16.36 o 
   7   4   4      502.07      425.19     21.88 o 
   8   4   4     1619.57     1547.75     48.19 o 
   9   4   4      450.58      433.60     25.03 o 
  10   4   4      219.52      229.55     22.55 o 
  11   4   4        1.39        0.00     19.78 o 
  12   4   4       60.43       57.78     22.90 o 
  13   4   4      124.05      145.32     28.16 o 
  14   4   4      124.98      108.94     33.24 o 
 -14   5   4       10.44       42.43     44.93 o 
 -13   5   4      409.64      474.99     64.45 o 
 -12   5   4      322.70      294.32     28.11 o 
 -11   5   4      690.22      604.70     48.11 o 
 -10   5   4       51.87       50.58     17.58 o 
  -9   5   4       96.86       89.38     16.74 o 
  -8   5   4      546.80      510.40     23.68 o 
  -7   5   4     3410.97     3390.16    179.21 o 
  -6   5   4     3814.51     4005.23    168.87 o 
  -5   5   4      183.13      205.84     15.08 o 
  -4   5   4      350.35      322.27     20.08 o 
  -3   5   4     9109.27    10899.61    493.45 o 
  -2   5   4     3824.68     4635.25    215.79 o 
  -1   5   4     2212.84     3124.20    176.96 o 
   0   5   4     1359.31     1566.22     60.21 o 
   1   5   4     2951.32     3659.01    163.19 o 
   2   5   4     4408.62     4937.99    114.26 o 
   3   5   4      158.87      159.86     12.59 o 
   4   5   4     4162.33     4642.78    113.88 o 
   5   5   4      479.46      484.66     18.04 o 
   6   5   4     3385.40     3396.81    192.49 o 
   7   5   4     3555.84     3073.83     92.78 o 
   8   5   4     3897.78     3711.67     91.36 o 
   9   5   4      256.43      227.23     22.02 o 
  10   5   4      448.62      464.88     28.53 o 
  11   5   4      660.39      642.89     33.18 o 
  12   5   4      412.13      447.95     36.79 o 
  13   5   4       34.42       13.17     29.67 o 
  14   5   4       19.62        0.00     32.10 o 
 -14   6   4       26.57       17.82     46.61 o 
 -13   6   4       18.24        3.68     40.54 o 
 -12   6   4      116.42      149.32     29.89 o 
 -11   6   4      439.03      454.53     27.05 o 
 -10   6   4      195.83      203.88     21.21 o 
  -9   6   4       11.16        0.00     15.48 o 
  -8   6   4     1464.11     1305.52     55.07 o 
  -7   6   4      700.86      719.78     27.21 o 
  -6   6   4      911.23      821.03     40.50 o 
  -5   6   4     3117.64     3016.20    123.26 o 
  -4   6   4     2907.61     3044.43    172.09 o 
  -3   6   4      146.90      174.86     13.03 o 
  -2   6   4       51.97       70.26     10.10 o 
  -1   6   4    10869.30    13137.60    726.65 o 
   0   6   4     4020.48     4252.78    246.74 o 
   1   6   4      660.21      768.59     41.12 o 
   2   6   4      872.14     1045.36     51.46 o 
   3   6   4      500.69      592.63     16.97 o 
   4   6   4      784.33      917.67     46.54 o 
   5   6   4       93.96      118.11     12.85 o 
   6   6   4     1324.10     1349.84     79.05 o 
   7   6   4       92.28       86.79     16.30 o 
   8   6   4      211.92      204.37     19.88 o 
   9   6   4     1768.81     1655.07     40.08 o 
  10   6   4     1231.60     1152.89     43.31 o 
  11   6   4       14.26       16.53     25.05 o 
  12   6   4      283.56      258.72     33.54 o 
  13   6   4        2.29       28.38     30.23 o 
  14   6   4       39.13       43.12     33.85 o 
 -14   7   4      211.53      268.22     93.50 o 
 -13   7   4       26.57       36.39     36.92 o 
 -12   7   4       27.83       55.66     28.78 o 
 -11   7   4      465.09      498.11     31.37 o 
 -10   7   4        7.02       13.67     18.36 o 
  -9   7   4      176.63      188.55     23.05 o 
  -8   7   4     1498.77     1508.13     59.91 o 
  -7   7   4      360.53      330.40     22.69 o 
  -6   7   4       57.78       36.23     14.98 o 
  -5   7   4     1367.53     1438.37     84.22 o 
  -4   7   4     1240.26     1334.83     65.75 o 
  -3   7   4     1615.15     1561.49     56.55 o 
  -2   7   4       76.11      125.45     20.22 o 
  -1   7   4      109.02      167.87     11.63 o 
   0   7   4     6908.06     7349.14    371.38 o 
   1   7   4      181.51      177.24     12.13 o 
   2   7   4     5742.19     6196.72    339.19 o 
   3   7   4     1447.16     1336.48     72.03 o 
   4   7   4      188.52      193.25     12.45 o 
   5   7   4     4436.07     4625.17    187.42 o 
   6   7   4       30.08       22.45     13.04 o 
   7   7   4      145.56      160.81     18.33 o 
   8   7   4      191.27      193.49     23.71 o 
   9   7   4      489.85      500.05     32.46 o 
  10   7   4      390.76      354.89     31.18 o 
  11   7   4        4.99        4.28     25.25 o 
  12   7   4       27.44       54.39     27.75 o 
  13   7   4       51.43       40.56     32.18 o 
  14   7   4        8.19        0.00     32.60 o 
 -13   8   4      133.38      205.75     41.96 o 
 -12   8   4      253.04      329.77     37.34 o 
 -11   8   4        1.07       10.76     23.65 o 
 -10   8   4     1090.08     1140.07     57.29 o 
  -9   8   4     1171.81     1219.38     55.88 o 
  -8   8   4      117.99      141.21     20.64 o 
  -7   8   4      101.19       87.73     18.41 o 
  -6   8   4     1035.48      906.89     56.18 o 
  -5   8   4       30.56       39.68     14.80 o 
  -4   8   4       49.51       87.34     17.77 o 
  -3   8   4      526.55      537.29     48.77 o 
  -2   8   4      221.58      243.30     13.40 o 
  -1   8   4     1008.01      970.88     53.93 o 
   0   8   4      268.72      255.12     17.43 o 
   1   8   4     6144.77     6553.71    302.01 o 
   2   8   4        7.85       11.40     10.63 o 
   3   8   4      745.10      663.00     63.51 o 
   4   8   4     6450.94     6615.72    275.41 o 
   5   8   4     2587.20     2596.76    146.77 o 
   6   8   4     1788.43     1638.40     93.29 o 
   7   8   4     1161.29     1022.85     50.46 o 
   8   8   4      531.38      502.65     31.66 o 
   9   8   4     1104.17     1003.74     41.14 o 
  10   8   4      271.42      287.02     31.48 o 
  11   8   4      108.58      100.72     27.94 o 
  12   8   4      100.90      117.51     32.89 o 
  13   8   4      216.20      221.14     38.40 o 
 -13   9   4        1.05        0.00     38.23 o 
 -12   9   4      303.50      366.66     38.76 o 
 -11   9   4      908.76      932.18     53.28 o 
 -10   9   4      566.13      589.19     40.91 o 
  -9   9   4     1246.64     1087.87    122.69 o 
  -8   9   4     1711.92     1719.68     96.32 o 
  -7   9   4       28.01       30.01     18.52 o 
  -6   9   4      246.14      273.93     22.12 o 
  -5   9   4       80.50       73.34     17.40 o 
  -4   9   4      274.64      226.33     21.57 o 
  -3   9   4       43.92       48.39     17.77 o 
  -2   9   4      151.43      148.11     15.64 o 
  -1   9   4     3335.15     3648.66    121.44 o 
   0   9   4      439.33      542.59     23.34 o 
   1   9   4      499.95      478.38     23.07 o 
   2   9   4     3833.04     3564.23    124.56 o 
   3   9   4     5550.62     5530.16    278.03 o 
   4   9   4      128.30       92.50     33.19 o 
   5   9   4     1845.01     1787.79    110.34 o 
   6   9   4     1874.72     1740.85     95.33 o 
   7   9   4     1612.21     1455.40     63.99 o 
   8   9   4      274.02      293.74     29.22 o 
   9   9   4      472.77      416.12     31.76 o 
  10   9   4       74.28       72.95     27.20 o 
  11   9   4       10.17        1.14     26.49 o 
  12   9   4      125.01       98.58     32.61 o 
  13   9   4      156.19      190.06     38.94 o 
 -12  10   4        9.37        0.00     30.88 o 
 -11  10   4       74.84       55.42     30.16 o 
 -10  10   4      883.66      914.29     96.69 o 
  -9  10   4      340.47      429.38     34.74 o 
  -8  10   4       31.14       20.46     24.27 o 
  -7  10   4      526.30      521.16     28.44 o 
  -6  10   4      409.94      402.14     25.26 o 
  -5  10   4       53.05       42.33     20.45 o 
  -4  10   4       81.71      113.88     21.13 o 
  -3  10   4       13.41       13.99     18.00 o 
  -2  10   4        8.80       28.47     17.11 o 
  -1  10   4      209.31      234.84     18.62 o 
   0  10   4     1651.53     1794.98     86.40 o 
   1  10   4     2413.59     2501.45     81.88 o 
   2  10   4     2123.85     1891.09    176.12 o 
   3  10   4     4047.20     3805.04    174.42 o 
   4  10   4     1305.01     1198.07     50.98 o 
   5  10   4      481.90      460.96     48.38 o 
   6  10   4        6.88       20.65     18.09 o 
   7  10   4      241.57      243.11     30.71 o 
   8  10   4      812.10      726.31     38.72 o 
   9  10   4       34.80       11.15     24.74 o 
  10  10   4       57.22       45.60     28.24 o 
  11  10   4       71.71       41.12     30.61 o 
  12  10   4       18.83        0.00     31.79 o 
 -12  11   4      166.14      190.94     37.96 o 
 -11  11   4       13.72       10.48     36.74 o 
 -10  11   4       32.47       48.98     28.22 o 
  -9  11   4      293.94      260.76     33.60 o 
  -8  11   4      404.21      344.74     32.67 o 
  -7  11   4      326.36      315.44     34.04 o 
  -6  11   4     1308.03     1184.35     67.88 o 
  -5  11   4        7.84        0.00     19.89 o 
  -4  11   4       22.56       40.75     21.60 o 
  -3  11   4      201.85      225.98     30.57 o 
  -2  11   4       77.15       72.38     20.46 o 
  -1  11   4      353.26      372.57     25.99 o 
   0  11   4       90.84      131.39     19.21 o 
   1  11   4       66.53       76.50     16.62 o 
   2  11   4      283.24      211.02     55.14 o 
   3  11   4     1536.70     1514.65     67.85 o 
   4  11   4      653.34      634.96     26.86 o 
   5  11   4      735.40      704.36     37.64 o 
   6  11   4      402.99      389.07     26.54 o 
   7  11   4       37.98       60.59     23.63 o 
   8  11   4        0.31        0.35     24.04 o 
   9  11   4        0.65        0.92     26.76 o 
  10  11   4        0.77        0.00     27.44 o 
  11  11   4       50.20       48.77     31.35 o 
  12  11   4        0.08        0.00     32.53 o 
 -11  12   4        4.64        0.00     35.44 o 
 -10  12   4       30.33        0.00     29.11 o 
  -9  12   4       57.19       59.16     28.74 o 
  -8  12   4      103.46       72.12     28.58 o 
  -7  12   4        6.12        6.75     24.52 o 
  -6  12   4       41.37       56.83     31.61 o 
  -5  12   4       22.52       47.50     24.22 o 
  -4  12   4       34.92       62.38     23.63 o 
  -3  12   4      133.88      133.00     24.18 o 
  -2  12   4       70.01       63.39     22.27 o 
  -1  12   4      100.23      133.53     23.07 o 
   0  12   4       71.26       90.14     19.39 o 
   1  12   4        9.57        3.61      8.62 o 
   2  12   4       49.92       58.38     19.18 o 
   3  12   4        0.54       14.14     18.54 o 
   4  12   4      214.01      289.12     24.61 o 
   5  12   4       35.84       28.70     23.59 o 
   6  12   4       15.83       22.31     14.83 o 
   7  12   4       15.21       22.29     24.21 o 
   8  12   4        7.95        3.23     25.44 o 
   9  12   4       10.42        0.00     27.91 o 
  10  12   4      103.75      119.02     31.70 o 
  11  12   4        2.29        0.00     32.02 o 
 -10  13   4       12.83        6.46     31.44 o 
  -9  13   4        1.12        0.00     29.18 o 
  -8  13   4       20.71       16.72     27.02 o 
  -7  13   4      242.05      236.83     38.29 o 
  -6  13   4        3.43        0.00     29.17 o 
  -5  13   4      381.04      416.50     43.26 o 
  -4  13   4      459.89      451.94     45.61 o 
  -3  13   4       72.77       49.86     24.44 o 
  -2  13   4      844.75      890.64     39.66 o 
  -1  13   4      616.62      585.95     35.39 o 
   0  13   4     1510.48     1414.07     79.84 o 
   1  13   4        4.98        1.85     16.81 o 
   2  13   4       17.70        5.10     19.29 o 
   3  13   4     1282.05     1323.16     53.85 o 
   4  13   4      147.12      144.55     24.43 o 
   5  13   4       68.76       59.36     26.27 o 
   6  13   4       63.62       72.90     27.77 o 
   7  13   4      159.43      238.99     38.40 o 
   8  13   4        5.27       21.24     26.94 o 
   9  13   4      144.02      149.78     33.35 o 
  10  13   4       55.24       55.55     32.57 o 
 -10  14   4      151.20      154.07     44.92 o 
  -9  14   4        4.59        0.00     37.68 o 
  -8  14   4       47.29       61.00     38.07 o 
  -7  14   4        4.40        0.00     33.24 o 
  -6  14   4       69.01       59.08     36.10 o 
  -5  14   4      272.38      329.24     40.93 o 
  -4  14   4        4.97        0.26     30.06 o 
  -3  14   4      110.66      175.06     34.29 o 
  -2  14   4      196.33      129.20     25.76 o 
  -1  14   4       63.46       36.47     21.78 o 
   0  14   4      649.92      749.45     46.06 o 
   1  14   4      329.94      412.62     33.69 o 
   2  14   4       26.09        0.00     23.89 o 
   3  14   4      150.05      145.16     25.56 o 
   4  14   4      259.88      275.70     31.33 o 
   5  14   4      125.19       99.81     29.81 o 
   6  14   4      124.22      135.52     31.79 o 
   7  14   4        8.85        0.00     33.97 o 
   8  14   4        0.52        1.52     34.50 o 
   9  14   4       17.06       10.28     36.40 o 
  10  14   4       93.05       99.98     40.69 o 
  -9  15   4       82.34       48.62     39.54 o 
  -8  15   4      111.50       57.30     39.86 o 
  -7  15   4        5.01        0.00     34.75 o 
  -6  15   4       11.61       10.93     36.66 o 
  -5  15   4       24.70       31.10     36.07 o 
  -4  15   4        2.07        9.01     34.48 o 
  -3  15   4       87.43       92.40     36.45 o 
  -2  15   4        4.59        6.88     33.02 o 
  -1  15   4      143.17      119.28     22.29 o 
   0  15   4       14.87        0.00     26.16 o 
   1  15   4       75.91       43.29     27.65 o 
   2  15   4       16.82        0.00     27.38 o 
   3  15   4      177.08      193.77     31.40 o 
   4  15   4        0.78        0.00     27.67 o 
   5  15   4        1.13        0.00     29.19 o 
   6  15   4      143.20      138.36     37.36 o 
   7  15   4        0.86        0.00     32.86 o 
   8  15   4       13.45       17.78     36.71 o 
   9  15   4        0.63        0.00     38.55 o 
  -7  16   4       52.58       51.30     38.76 o 
  -6  16   4       37.01       41.65     38.56 o 
  -5  16   4        6.59        0.00     36.51 o 
  -4  16   4       49.26       94.42     40.00 o 
  -3  16   4       41.75       43.49     37.27 o 
  -2  16   4        3.87       16.31     34.67 o 
  -1  16   4        4.73        0.00     33.07 o 
   0  16   4        0.62        0.00     28.03 o 
   1  16   4       87.06      101.95     31.58 o 
   2  16   4       34.27       10.82     33.70 o 
   3  16   4       19.26       18.57     33.45 o 
   4  16   4       80.02       24.85     31.28 o 
   5  16   4       83.12       44.92     32.13 o 
   6  16   4       61.97       66.70     36.10 o 
   7  16   4       28.73       24.73     38.90 o 
  -6  17   4      147.70      196.74     45.44 o 
  -5  17   4        0.54        0.00     38.11 o 
  -4  17   4       13.90        3.36     39.30 o 
  -3  17   4       20.15       60.52     38.72 o 
  -2  17   4       48.24       62.92     40.02 o 
  -1  17   4       23.48        6.91     36.17 o 
   0  17   4       37.70       46.15     38.31 o 
   1  17   4       24.78       43.37     52.00 o 
   2  17   4        9.30        0.00     34.66 o 
   3  17   4       38.07       14.60     39.08 o 
   4  17   4        4.57        0.00     31.63 o 
   5  17   4        6.15        0.00     32.99 o 
   6  17   4       42.55       21.35     39.67 o 
  -3  18   4        1.99        8.61     41.23 o 
  -2  18   4       18.40       31.80     42.08 o 
  -1  18   4       33.01       17.94     38.25 o 
   0  18   4        0.63        0.00     39.82 o 
   1  18   4        7.29       11.27     49.81 o 
   2  18   4        0.29        2.43     49.87 o 
   3  18   4       11.33        0.00     49.78 o 
 -14   1   5        1.89        0.00     39.09 o 
 -13   1   5       85.52      116.94     33.46 o 
 -12   1   5       21.48       21.70     20.14 o 
 -11   1   5     1461.18     1425.25     36.99 o 
 -10   1   5        4.74        8.53     16.01 o 
  -9   1   5       11.13       12.34     16.42 o 
  -8   1   5      686.59      711.68     23.69 o 
  -7   1   5     2787.93     2787.51    112.63 o 
  -6   1   5       12.84        6.44      9.61 o 
  -5   1   5      669.85      619.35     30.50 o 
  -4   1   5     1845.19     1640.60    119.69 o 
  -3   1   5     4491.80     4491.98    329.14 o 
  -2   1   5      216.67      248.39     19.74 o 
  -1   1   5      274.83      356.72     31.01 o 
   0   1   5        4.92        5.02      4.97 o 
   1   1   5      693.04      968.65     53.70 o 
   2   1   5     3316.41     4083.82    124.86 o 
   3   1   5     3199.80     3304.48     89.19 o 
   4   1   5      143.41       89.07     13.07 o 
   5   1   5     1386.12     1318.98    112.66 o 
   6   1   5     1735.96     1595.78    112.90 o 
   7   1   5      671.43      584.82     29.85 o 
   8   1   5        1.86        8.68     16.26 o 
   9   1   5     1664.22     1541.00     93.80 o 
  10   1   5       40.97       21.42     20.37 o 
  11   1   5       45.88       57.79     23.41 o 
  12   1   5       12.26        2.86     21.28 o 
  13   1   5       40.06       40.71     23.02 o 
  14   1   5        5.80        6.65     26.57 o 
 -14   2   5       81.69       79.93     46.92 o 
 -13   2   5      366.45      393.09     41.10 o 
 -12   2   5       15.46       23.53     23.34 o 
 -11   2   5        5.38       10.61     18.62 o 
 -10   2   5     1351.10     1463.16     38.31 o 
  -9   2   5     4355.61     4343.07     83.23 o 
  -8   2   5      362.21      344.47     19.16 o 
  -7   2   5       31.77       33.17     13.31 o 
  -6   2   5     8756.02     8856.96    411.14 o 
  -5   2   5     7508.76     8040.52    371.17 o 
  -4   2   5       22.28       30.56      8.22 o 
  -3   2   5     1049.37     1294.80     74.93 o 
  -2   2   5      865.04      901.38     89.15 o 
  -1   2   5     2798.71     3160.22    307.12 o 
   0   2   5     3423.78     3330.81    259.83 o 
   1   2   5     6864.34     6399.03    332.66 o 
   2   2   5     1173.98     1015.32     57.97 o 
   3   2   5       76.25       67.07      7.65 o 
   4   2   5     9833.05     9557.69    400.34 o 
   5   2   5     9934.18    10506.61    355.25 o 
   6   2   5     1223.44     1079.80     56.87 o 
   7   2   5     2334.22     2233.75    203.31 o 
   8   2   5     3556.29     3357.69    139.46 o 
   9   2   5     1391.46     1347.45     64.62 o 
  10   2   5       16.63        6.62     21.45 o 
  11   2   5       67.74       87.48     21.89 o 
  12   2   5        4.92        1.24     21.70 o 
  13   2   5        0.90        0.00     24.08 o 
  14   2   5      349.55      338.27     34.24 o 
 -14   3   5        8.31       23.45     45.05 o 
 -13   3   5       12.81        0.00     39.66 o 
 -12   3   5      210.62      206.51     30.06 o 
 -11   3   5      779.59      765.75     38.95 o 
 -10   3   5     1153.15     1204.87     33.32 o 
  -9   3   5       13.69       19.97     14.90 o 
  -8   3   5     2476.59     2323.67     40.63 o 
  -7   3   5     9298.41     9133.48    277.90 o 
  -6   3   5      516.85      445.64     32.50 o 
  -5   3   5     2423.36     2654.01    103.10 o 
  -4   3   5     4563.77     4521.14    264.19 o 
  -3   3   5     4150.06     3947.25    244.54 o 
  -2   3   5     1119.42     1118.02     79.92 o 
  -1   3   5        5.30        0.00     10.66 o 
   0   3   5       79.34       95.59      7.62 o 
   1   3   5       36.79       36.61      7.65 o 
   2   3   5     1804.15     1665.68    141.92 o 
   3   3   5    14876.67    14885.73    974.97 o 
   4   3   5     1280.15     1110.98     64.74 o 
   5   3   5       13.09       11.45      6.34 o 
   6   3   5     3859.83     3698.13    161.10 o 
   7   3   5     5029.69     4777.97    188.80 o 
   8   3   5     1098.88      956.41     53.07 o 
   9   3   5     1061.05     1036.80     38.50 o 
  10   3   5      319.88      392.64     26.78 o 
  11   3   5      109.09      111.89     23.38 o 
  12   3   5      261.99      231.05     27.74 o 
  13   3   5       76.38       38.81     25.26 o 
  14   3   5      230.22      252.70     31.59 o 
 -14   4   5       19.69       13.06     42.12 o 
 -13   4   5        6.12        3.17     41.04 o 
 -12   4   5       77.55       97.32     27.91 o 
 -11   4   5      113.54      138.03     26.32 o 
 -10   4   5      360.61      241.11     68.38 o 
  -9   4   5     1311.84     1255.56     48.91 o 
  -8   4   5      443.12      436.94     21.81 o 
  -7   4   5     1142.82     1092.09     45.11 o 
  -6   4   5     3491.58     3449.04    264.04 o 
  -5   4   5     2478.66     2645.79    146.72 o 
  -4   4   5     3704.12     3801.06    183.30 o 
  -3   4   5     4343.26     4578.38    188.80 o 
  -2   4   5      429.04      567.11     44.33 o 
  -1   4   5     2368.41     2001.25     94.64 o 
   0   4   5     3709.84     3765.94    108.58 o 
   1   4   5      748.62      935.00     60.11 o 
   2   4   5    28080.88    30326.93   1417.87 o 
   3   4   5     2909.52     3703.63    125.45 o 
   4   4   5      874.75      918.12     34.94 o 
   5   4   5     7362.12     7955.76    236.29 o 
   6   4   5     2355.34     2467.32    117.97 o 
   7   4   5     2204.81     2044.60     92.41 o 
   8   4   5     1417.67     1340.96     38.55 o 
   9   4   5      235.07      243.33     22.51 o 
  10   4   5      427.46      390.47     26.90 o 
  11   4   5      206.02      227.00     26.09 o 
  12   4   5       97.48       89.98     25.18 o 
  13   4   5       34.36       65.88     26.96 o 
  14   4   5        0.06        4.87     30.78 o 
 -14   5   5        0.40       18.10     46.41 o 
 -13   5   5       72.51       70.24     44.66 o 
 -12   5   5      252.40      335.65     33.91 o 
 -11   5   5       44.92       41.18     22.10 o 
 -10   5   5       24.89        4.92     19.19 o 
  -9   5   5       20.88       17.20     17.88 o 
  -8   5   5      165.21      198.52     18.43 o 
  -7   5   5      695.86      678.06     27.18 o 
  -6   5   5      513.06      478.27     22.41 o 
  -5   5   5     1227.47     1258.71     76.53 o 
  -4   5   5      952.11     1143.96     55.11 o 
  -3   5   5     2058.89     2233.02    119.66 o 
  -2   5   5    12389.78    14872.28    826.22 o 
  -1   5   5       25.17       49.26     10.57 o 
   0   5   5     4140.72     4196.54    469.06 o 
   1   5   5       55.29      100.95     11.23 o 
   2   5   5     5618.64     6110.11    158.07 o 
   3   5   5      197.31      259.57     13.48 o 
   4   5   5     6989.57     7627.29    187.38 o 
   5   5   5      138.77      188.14     35.30 o 
   6   5   5      482.60      481.49     24.91 o 
   7   5   5      625.32      608.87     35.20 o 
   8   5   5       31.05       13.45     16.03 o 
   9   5   5     1075.71     1012.30     35.33 o 
  10   5   5        0.75        0.14     19.25 o 
  11   5   5      419.31      387.67     30.03 o 
  12   5   5      443.22      469.12     38.53 o 
  13   5   5       16.54       30.76     30.78 o 
  14   5   5      170.99      178.02     36.63 o 
 -14   6   5      348.38      419.67     79.58 o 
 -13   6   5       18.61       48.79     42.40 o 
 -12   6   5       35.53       34.57     24.92 o 
 -11   6   5      481.94      478.08     31.13 o 
 -10   6   5        5.13        6.44     20.56 o 
  -9   6   5       46.53       46.89     19.89 o 
  -8   6   5      174.80      202.05     21.43 o 
  -7   6   5      532.90      592.60     32.56 o 
  -6   6   5      222.55      260.24     23.96 o 
  -5   6   5      885.35      960.37     73.64 o 
  -4   6   5     4734.46     5424.98    273.76 o 
  -3   6   5      741.79      753.57     45.10 o 
  -2   6   5      586.47      713.00     28.12 o 
  -1   6   5    11759.28    14166.71    438.03 o 
   0   6   5     5625.33     6166.56    272.83 o 
   1   6   5      318.11      361.87     19.67 o 
   2   6   5      288.27      276.07     15.45 o 
   3   6   5     4300.72     4544.87    107.17 o 
   4   6   5       62.48       85.65     13.33 o 
   5   6   5       24.81       17.49      8.26 o 
   6   6   5        0.46        0.00     11.72 o 
   7   6   5      451.88      469.23     24.74 o 
   8   6   5      108.98       90.96     18.55 o 
   9   6   5      443.28      433.65     27.24 o 
  10   6   5      991.17      970.51     42.92 o 
  11   6   5      226.91      286.34     32.25 o 
  12   6   5       14.82        7.53     27.88 o 
  13   6   5     1272.25     1219.70     62.30 o 
  14   6   5      126.22      158.04     36.10 o 
 -13   7   5      142.92      137.18     51.09 o 
 -12   7   5      500.35      584.84     36.63 o 
 -11   7   5      128.11      156.50     26.27 o 
 -10   7   5        9.42        0.00     21.57 o 
  -9   7   5     1266.30     1086.61     62.28 o 
  -8   7   5        7.03        0.00     20.55 o 
  -7   7   5      160.94      168.97     22.24 o 
  -6   7   5      360.69      364.21     29.83 o 
  -5   7   5      170.53      188.14     20.23 o 
  -4   7   5      763.92      762.96     50.86 o 
  -3   7   5       49.41       45.63     14.76 o 
  -2   7   5     6517.87     6722.66    443.13 o 
  -1   7   5     4108.73     4472.83    216.60 o 
   0   7   5     1173.93     1261.14     67.62 o 
   1   7   5     3489.23     3528.89    182.90 o 
   2   7   5     4687.54     4591.33    256.54 o 
   3   7   5        8.12       11.69     10.17 o 
   4   7   5       38.41       44.58     11.51 o 
   5   7   5      194.47      144.46     35.54 o 
   6   7   5      694.53      665.78     24.86 o 
   7   7   5      182.31      170.77     19.81 o 
   8   7   5      131.80      107.01     23.47 o 
   9   7   5      126.25      177.89     26.59 o 
  10   7   5       12.15        6.00     23.49 o 
  11   7   5      603.46      602.04     47.78 o 
  12   7   5      491.00      498.71     52.29 o 
  13   7   5       78.28      123.75     35.42 o 
 -13   8   5      130.60      121.35     40.81 o 
 -12   8   5      178.84      147.96     32.41 o 
 -11   8   5      107.77       85.85     26.71 o 
 -10   8   5      269.80      274.50     28.80 o 
  -9   8   5       16.23       16.37     24.13 o 
  -8   8   5       26.93       34.21     22.58 o 
  -7   8   5        3.38        0.68     19.94 o 
  -6   8   5      741.49      734.45     52.85 o 
  -5   8   5      210.02      205.80     27.60 o 
  -4   8   5     1259.50     1305.89     57.93 o 
  -3   8   5      277.92      333.00     26.07 o 
  -2   8   5      306.49      321.79     20.23 o 
  -1   8   5     1553.83     1562.55    102.55 o 
   0   8   5      637.33      663.82     32.93 o 
   1   8   5     1721.77     1770.33     94.33 o 
   2   8   5       14.67       22.10     11.87 o 
   3   8   5      841.23      746.16     57.47 o 
   4   8   5     1891.81     1833.25     53.60 o 
   5   8   5      960.91      920.66     56.45 o 
   6   8   5       27.28       21.44     16.11 o 
   7   8   5      459.23      386.38     28.52 o 
   8   8   5      141.91       88.95     23.07 o 
   9   8   5      171.81      206.83     27.70 o 
  10   8   5      279.43      260.08     30.88 o 
  11   8   5      200.33      212.68     33.40 o 
  12   8   5       30.32       20.29     30.22 o 
  13   8   5      125.58       69.44     35.79 o 
 -13   9   5       13.88       12.94     38.42 o 
 -12   9   5        0.10        0.00     29.60 o 
 -11   9   5        6.00       28.36     26.17 o 
 -10   9   5        0.82        7.66     23.80 o 
  -9   9   5       14.10        3.13     24.81 o 
  -8   9   5      115.86       96.09     25.30 o 
  -7   9   5      923.11      784.87     74.63 o 
  -6   9   5       90.92       73.35     26.05 o 
  -5   9   5       95.08       61.37     25.84 o 
  -4   9   5      393.42      430.26     39.56 o 
  -3   9   5     1346.50     1356.38    110.25 o 
  -2   9   5      606.79      613.98     29.68 o 
  -1   9   5     1208.03     1302.39     60.19 o 
   0   9   5       62.25       50.10     12.75 o 
   1   9   5      160.69      170.11     15.22 o 
   2   9   5      157.10      170.13     15.95 o 
   3   9   5       14.37       15.77     13.44 o 
   4   9   5      301.06      303.01     21.51 o 
   5   9   5      522.08      474.69     45.49 o 
   6   9   5        3.15        0.00     17.28 o 
   7   9   5        0.66        0.00     20.54 o 
   8   9   5      184.90      185.87     27.17 o 
   9   9   5       12.84        6.46     23.92 o 
  10   9   5       17.88       22.37     26.20 o 
  11   9   5      276.72      255.33     34.74 o 
  12   9   5      152.80      140.77     35.03 o 
  13   9   5      175.03      201.88     37.82 o 
 -12  10   5        7.90       20.73     32.62 o 
 -11  10   5       11.41        0.00     26.16 o 
 -10  10   5       41.93       51.00     29.39 o 
  -9  10   5        3.83        8.10     24.99 o 
  -8  10   5      195.17      182.00     28.81 o 
  -7  10   5      384.05      378.18     37.35 o 
  -6  10   5      135.54      119.20     30.75 o 
  -5  10   5       34.23       18.56     24.80 o 
  -4  10   5     1585.74     1608.13    104.41 o 
  -3  10   5       55.51       55.02     25.53 o 
  -2  10   5      165.57      175.82     22.27 o 
  -1  10   5      264.09      284.02     24.00 o 
   0  10   5      541.17      569.81     25.83 o 
   1  10   5       23.14       12.04     12.98 o 
   2  10   5        5.94        9.71     13.84 o 
   3  10   5        2.58       15.36     14.50 o 
   4  10   5      778.57      713.88     46.14 o 
   5  10   5       14.77       18.50     15.81 o 
   6  10   5        6.72        5.02     18.77 o 
   7  10   5      406.73      409.23     31.64 o 
   8  10   5       26.12       41.78     24.17 o 
   9  10   5      395.84      361.69     34.82 o 
  10  10   5       53.15       33.47     27.68 o 
  11  10   5        0.51        0.00     28.35 o 
  12  10   5       29.42       11.31     32.79 o 
 -11  11   5      272.94      324.93     39.37 o 
 -10  11   5       23.62        4.32     29.82 o 
  -9  11   5      119.67       93.44     30.12 o 
  -8  11   5        4.21       24.02     30.89 o 
  -7  11   5       58.32       67.98     31.14 o 
  -6  11   5      222.32      276.89     35.56 o 
  -5  11   5       24.83       34.61     26.90 o 
  -4  11   5      188.35      204.83     39.99 o 
  -3  11   5     1627.21     1675.23    103.45 o 
  -2  11   5     1990.49     2106.02    114.45 o 
  -1  11   5       89.10      114.90     22.73 o 
   0  11   5      473.37      489.85     26.80 o 
   1  11   5      981.23      998.37     34.51 o 
   2  11   5      154.78      191.97     21.01 o 
   3  11   5       69.66       75.42     16.37 o 
   4  11   5      160.06      104.07     30.95 o 
   5  11   5       13.98       13.35      8.36 o 
   6  11   5       28.40       23.85     19.86 o 
   7  11   5      293.86      291.43     30.63 o 
   8  11   5      417.42      444.11     34.54 o 
   9  11   5       62.03       67.62     28.49 o 
  10  11   5       85.61       99.34     31.27 o 
  11  11   5      383.81      405.51     42.56 o 
 -11  12   5       73.83       60.28     34.36 o 
 -10  12   5      351.95      351.37     45.67 o 
  -9  12   5       71.25       45.07     35.43 o 
  -8  12   5        7.52       32.23     33.98 o 
  -7  12   5       88.13      151.09     34.43 o 
  -6  12   5       74.17       58.31     37.22 o 
  -5  12   5      267.38      198.98     33.20 o 
  -4  12   5      942.73      965.01     57.60 o 
  -3  12   5      149.11      205.28     32.12 o 
  -2  12   5      909.12      738.10     55.96 o 
  -1  12   5      149.33      190.86     30.70 o 
   0  12   5     2019.85     2140.84     80.55 o 
   1  12   5        3.04        0.00     20.21 o 
   2  12   5      607.18      551.74     29.20 o 
   3  12   5        6.21        6.65     19.03 o 
   4  12   5      623.99      552.27     79.08 o 
   5  12   5       30.17       24.43     21.71 o 
   6  12   5       16.92       23.04     13.09 o 
   7  12   5      173.53      175.61     29.05 o 
   8  12   5        1.44        0.00     26.25 o 
   9  12   5      122.50      133.46     31.91 o 
  10  12   5       88.30      115.83     34.03 o 
  11  12   5      456.02      513.02     45.36 o 
 -10  13   5        1.13        0.00     38.48 o 
  -9  13   5      150.18      143.87     41.14 o 
  -8  13   5       11.70        0.00     32.92 o 
  -7  13   5       15.23        1.07     32.64 o 
  -6  13   5       11.32       16.02     33.05 o 
  -5  13   5      169.76      202.05     35.01 o 
  -4  13   5        4.04       22.51     31.77 o 
  -3  13   5      161.62       85.03     33.14 o 
  -2  13   5      771.07      748.72     49.20 o 
  -1  13   5      235.77      295.54     36.29 o 
   0  13   5      349.44      299.57     35.25 o 
   1  13   5      339.44      295.43     36.53 o 
   2  13   5      288.41      256.07     25.97 o 
   3  13   5        0.23        0.00     13.09 o 
   4  13   5       83.02       72.06     23.03 o 
   5  13   5        0.28        0.00     24.71 o 
   6  13   5        0.85       22.29     25.81 o 
   7  13   5        1.31        3.38     32.32 o 
   8  13   5       63.27       35.81     35.52 o 
   9  13   5      108.07      127.49     33.15 o 
  10  13   5        0.48        0.00     30.41 o 
  -9  14   5       79.09       64.86     41.73 o 
  -8  14   5        2.08        0.00     36.10 o 
  -7  14   5       43.92       27.82     37.01 o 
  -6  14   5      239.79      239.15     41.12 o 
  -5  14   5       20.56       39.63     33.83 o 
  -4  14   5      224.80      164.72     38.10 o 
  -3  14   5       35.52       42.86     33.81 o 
  -2  14   5       26.44       24.83     31.99 o 
  -1  14   5      271.66      200.34     36.25 o 
   0  14   5       22.79       29.26     31.35 o 
   1  14   5       55.32       32.58     31.41 o 
   2  14   5      129.45      103.59     32.36 o 
   3  14   5      538.30      500.20     36.54 o 
   4  14   5      171.24      181.09     31.19 o 
   5  14   5       75.76       78.50     29.74 o 
   6  14   5        5.77        0.00     28.11 o 
   7  14   5       70.46       55.60     36.54 o 
   8  14   5      130.41      169.87     40.26 o 
   9  14   5        4.01        0.00     38.19 o 
  -8  15   5       54.84       62.67     42.57 o 
  -7  15   5       16.03       18.40     39.31 o 
  -6  15   5      105.61      107.67     41.02 o 
  -5  15   5       86.46       57.37     37.20 o 
  -4  15   5       22.99       41.89     35.67 o 
  -3  15   5       11.40        4.42     33.74 o 
  -2  15   5       51.52       58.63     34.91 o 
  -1  15   5        0.07        0.00     33.97 o 
   0  15   5       88.73       67.97     35.68 o 
   1  15   5      118.61       85.91     34.61 o 
   2  15   5      104.78      123.58     37.29 o 
   3  15   5       65.45       87.84     29.67 o 
   4  15   5       34.05       50.01     34.69 o 
   5  15   5       12.46        9.02     28.64 o 
   6  15   5       78.53       81.79     33.62 o 
   7  15   5       65.95       48.18     38.74 o 
   8  15   5        6.15        0.00     37.93 o 
  -7  16   5       42.49       34.02     41.78 o 
  -6  16   5        1.97        9.36     39.92 o 
  -5  16   5      129.21      151.81     41.43 o 
  -4  16   5        4.11        9.50     37.43 o 
  -3  16   5        0.15        0.00     36.26 o 
  -2  16   5       17.21       13.19     37.51 o 
  -1  16   5       46.16       26.56     37.32 o 
   0  16   5        1.21        0.00     32.89 o 
   1  16   5       40.57       47.21     36.35 o 
   2  16   5      118.04      131.18     40.40 o 
   3  16   5        5.32       31.25     63.96 o 
   4  16   5      180.87      230.80     42.15 o 
   5  16   5      211.61      246.22     43.02 o 
   6  16   5       22.89       19.22     35.11 o 
   7  16   5       17.74       25.78     40.26 o 
  -5  17   5       12.85        0.59     41.59 o 
  -4  17   5       54.59       13.91     39.56 o 
  -3  17   5       20.25       16.69     40.87 o 
  -2  17   5      280.44      281.90     46.47 o 
  -1  17   5        2.65        0.00     36.02 o 
   0  17   5       77.04       85.38     40.49 o 
   1  17   5        5.07        0.00     38.10 o 
   2  17   5      102.70       77.13     47.66 o 
   3  17   5       21.60        0.00     46.86 o 
   4  17   5       20.24        0.00     64.45 o 
   5  17   5       68.66      113.06     42.26 o 
  -2  18   5       16.97        0.00     40.64 o 
  -1  18   5        9.30       37.20     41.88 o 
   0  18   5       22.94        0.00     40.76 o 
   1  18   5        9.46       32.20     50.97 o 
   2  18   5        3.49        6.09     50.32 o 
 -13   0   6      359.98      442.84     78.12 o 
 -12   0   6       45.83       29.78     54.68 o 
 -11   0   6      533.35      607.87     73.73 o 
 -10   0   6     1933.52     2043.31    104.00 o 
  -9   0   6     1438.94     1250.40     84.47 o 
  -8   0   6     1397.22     1478.34     53.17 o 
  -7   0   6      201.89      259.38     22.83 o 
  -6   0   6     1447.86     1458.40     54.78 o 
  -5   0   6      950.16      965.34     52.61 o 
  -4   0   6      318.34      382.94     34.10 o 
  -3   0   6     9304.29     8314.98   1111.03 o 
  -2   0   6     1570.15     1367.99     77.47 o 
  -1   0   6     2361.51     3483.88    303.41 o 
   0   0   6    10914.76    13282.08   1903.18 o 
   1   0   6    16606.37    16908.52   1509.90 o 
   2   0   6      671.58      505.85     21.30 o 
   3   0   6    14341.43    15996.72    523.12 o 
   4   0   6     5249.83     4905.43    178.48 o 
   5   0   6     2729.72     1611.19    883.73 o 
   6   0   6     1365.10     1500.31    154.53 o 
   7   0   6       46.99        1.42     20.84 o 
   8   0   6       78.62       71.48     27.80 o 
   9   0   6     1171.13      997.54    107.41 o 
  10   0   6      721.88      651.45     89.10 o 
  11   0   6     1045.77      952.36     80.56 o 
  12   0   6        2.04       18.11     38.25 o 
  13   0   6      276.44      285.04     41.46 o 
  14   0   6      978.25     1151.42     63.13 o 
 -13   1   6      219.85      246.06     49.31 o 
 -12   1   6     1440.65     1573.49     75.41 o 
 -11   1   6      203.24      226.70     41.27 o 
 -10   1   6      215.05      206.15     39.01 o 
  -9   1   6     1025.95     1125.90     45.81 o 
  -8   1   6     1475.71     1474.33     44.47 o 
  -7   1   6       52.36       65.04     14.23 o 
  -6   1   6      700.08      737.48     20.44 o 
  -5   1   6     1445.71     1352.74     57.32 o 
  -4   1   6      476.60      391.36     20.09 o 
  -3   1   6       21.35       18.05      7.03 o 
  -2   1   6     9263.05    10152.13    898.31 o 
  -1   1   6     7272.17     7784.29    730.52 o 
   0   1   6       38.16       43.16     10.70 o 
   1   1   6     8702.30     9534.35    500.92 o 
   2   1   6     9369.28     9644.96    294.08 o 
   3   1   6     3908.27     3924.64     73.93 o 
   4   1   6     5972.98     6440.07    157.07 o 
   5   1   6     1366.28     1413.65     79.10 o 
   6   1   6      473.55      417.74     56.44 o 
   7   1   6       21.86       24.71     15.56 o 
   8   1   6        6.88       21.03     17.90 o 
   9   1   6       74.36       84.81     21.39 o 
  10   1   6      215.78      223.38     26.54 o 
  11   1   6       93.49      100.30     25.32 o 
  12   1   6      857.24      785.12     44.12 o 
  13   1   6      482.74      508.11     36.06 o 
  14   1   6        0.59        7.03     28.21 o 
 -13   2   6      115.38      147.32     46.73 o 
 -12   2   6       14.24        0.00     37.08 o 
 -11   2   6      339.85      386.78     47.82 o 
 -10   2   6     1437.34     1408.00     51.47 o 
  -9   2   6      617.56      614.51     38.28 o 
  -8   2   6       16.09       16.79     17.25 o 
  -7   2   6     1336.85     1440.92     44.89 o 
  -6   2   6       97.41      100.18     15.80 o 
  -5   2   6     1156.61     1202.63     94.36 o 
  -4   2   6       14.45        8.63      8.16 o 
  -3   2   6      194.03      219.95     15.94 o 
  -2   2   6     3038.84     3324.78    308.74 o 
  -1   2   6      646.45      725.56     67.72 o 
   0   2   6     1105.99     1237.41    121.85 o 
   1   2   6     2534.51     2888.44    127.73 o 
   2   2   6       53.20       54.60      8.45 o 
   3   2   6     4705.57     4996.25    173.59 o 
   4   2   6     1114.38      916.39     91.71 o 
   5   2   6      352.78      329.16     20.93 o 
   6   2   6     1300.15     1179.21     84.56 o 
   7   2   6     1109.83     1020.98     35.02 o 
   8   2   6      606.43      577.07     31.27 o 
   9   2   6       75.41       74.68     21.93 o 
  10   2   6      478.97      454.90     32.58 o 
  11   2   6      328.45      342.34     31.56 o 
  12   2   6      327.45      379.96     31.14 o 
  13   2   6       33.78        7.26     26.22 o 
  14   2   6       82.17       99.79     29.25 o 
 -14   3   6       67.16       51.27     68.35 o 
 -13   3   6        7.05        0.00     39.98 o 
 -12   3   6        2.00        0.00     30.80 o 
 -11   3   6      142.78      138.30     32.04 o 
 -10   3   6       85.51       87.13     28.19 o 
  -9   3   6       65.15       59.08     21.09 o 
  -8   3   6      151.04      116.50     20.44 o 
  -7   3   6     2667.57     2581.35    178.14 o 
  -6   3   6      286.32      293.64     35.59 o 
  -5   3   6      273.60      274.04     26.57 o 
  -4   3   6      885.21      855.22     61.87 o 
  -3   3   6     1304.64     1276.63    126.36 o 
  -2   3   6      224.91      204.15     23.54 o 
  -1   3   6     1075.58     1062.97     99.15 o 
   0   3   6        5.22       24.09     10.76 o 
   1   3   6       80.39      121.81      9.23 o 
   2   3   6        5.62        1.46      7.97 o 
   3   3   6      164.81      178.18     15.07 o 
   4   3   6      358.65      358.74     18.92 o 
   5   3   6      825.56      901.48     37.04 o 
   6   3   6     1681.44     1631.99     70.72 o 
   7   3   6     2489.53     2342.53    153.14 o 
   8   3   6      277.51      277.65     24.42 o 
   9   3   6      248.58      187.11     24.46 o 
  10   3   6       58.51       70.41     24.04 o 
  11   3   6      399.59      413.72     30.95 o 
  12   3   6      137.44      124.24     26.65 o 
  13   3   6      226.56      268.29     32.46 o 
  14   3   6       41.35       52.23     29.34 o 
 -14   4   6      215.89      247.54     77.14 o 
 -13   4   6       34.69       74.05     44.01 o 
 -12   4   6        9.42        0.00     27.77 o 
 -11   4   6      261.66      243.69     30.39 o 
 -10   4   6      860.69      853.86     66.73 o 
  -9   4   6       31.99       34.32     17.91 o 
  -8   4   6       52.77       34.90     19.51 o 
  -7   4   6      319.13      309.33     24.22 o 
  -6   4   6     3198.16     3188.41    258.92 o 
  -5   4   6     2328.08     2302.16    211.49 o 
  -4   4   6      995.78      985.93    100.49 o 
  -3   4   6      253.46      300.58     24.88 o 
  -2   4   6      145.71      204.90     19.03 o 
  -1   4   6     2136.25     2422.51    175.77 o 
   0   4   6     4252.79     4496.82    351.68 o 
   1   4   6        5.81        2.38      8.32 o 
   2   4   6      132.71      142.32     12.35 o 
   3   4   6       44.43       36.93      9.33 o 
   4   4   6     1868.02     1811.19     58.07 o 
   5   4   6      633.41      539.80     21.67 o 
   6   4   6       37.41       29.34     12.17 o 
   7   4   6       84.64       79.10     18.52 o 
   8   4   6     2225.88     2108.86    125.62 o 
   9   4   6      365.66      310.93     27.43 o 
  10   4   6      628.23      589.40     31.40 o 
  11   4   6        0.13        0.00     21.74 o 
  12   4   6      186.96      165.19     27.41 o 
  13   4   6      233.29      250.10     31.59 o 
  14   4   6       44.82       46.03     32.51 o 
 -13   5   6      107.81       94.00     44.48 o 
 -12   5   6      457.32      498.09     37.81 o 
 -11   5   6      595.59      603.43     37.98 o 
 -10   5   6      155.28      170.70     27.72 o 
  -9   5   6      100.89       99.28     23.25 o 
  -8   5   6     1134.12     1178.84     62.23 o 
  -7   5   6     2697.32     2700.47    156.80 o 
  -6   5   6        4.25        3.27     17.32 o 
  -5   5   6       30.86       23.48     16.35 o 
  -4   5   6      148.24      173.79     22.11 o 
  -3   5   6     2496.01     2657.33    174.97 o 
  -2   5   6     1079.27     1039.55    108.50 o 
  -1   5   6     6736.37     7500.04    463.41 o 
   0   5   6     2000.99     2457.00    102.13 o 
   1   5   6     4394.46     4533.95    210.29 o 
   2   5   6     3607.12     3034.31    172.56 o 
   3   5   6      720.26      603.04     27.18 o 
   4   5   6      106.82      103.63     13.57 o 
   5   5   6     1787.26     1965.06     76.06 o 
   6   5   6      417.18      372.83     64.83 o 
   7   5   6      424.31      445.34     32.98 o 
   8   5   6      593.83      656.48     33.97 o 
   9   5   6       14.62       14.88     19.42 o 
  10   5   6        2.44        0.00     21.05 o 
  11   5   6      603.13      614.83     34.77 o 
  12   5   6      253.60      260.87     33.14 o 
  13   5   6      186.67      199.53     36.75 o 
 -13   6   6      117.84      164.80     39.84 o 
 -12   6   6       41.77       38.31     29.63 o 
 -11   6   6       35.73       35.14     24.14 o 
 -10   6   6     1269.41     1251.42     46.57 o 
  -9   6   6      142.98      164.85     26.82 o 
  -8   6   6      105.08      146.98     24.75 o 
  -7   6   6       89.04       81.69     22.05 o 
  -6   6   6      780.27      687.87     63.07 o 
  -5   6   6       26.85       25.32     20.25 o 
  -4   6   6     1044.36     1112.85     75.41 o 
  -3   6   6      523.85      549.99     56.79 o 
  -2   6   6      425.90      429.06     33.86 o 
  -1   6   6      594.27      627.19     46.54 o 
   0   6   6     2205.42     1799.56    331.00 o 
   1   6   6     1513.95     1655.03     53.26 o 
   2   6   6      283.71      277.77     17.18 o 
   3   6   6     2104.50     2161.17     52.05 o 
   4   6   6      194.75      190.39     16.28 o 
   5   6   6       14.93        0.00     13.85 o 
   6   6   6      342.50      328.70     59.09 o 
   7   6   6       39.49       37.60     17.43 o 
   8   6   6       17.21       26.68     18.25 o 
   9   6   6       40.04       28.07     19.48 o 
  10   6   6      429.49      423.29     37.56 o 
  11   6   6      713.93      718.82     42.31 o 
  12   6   6        0.06        8.69     28.51 o 
  13   6   6      319.76      358.79     40.54 o 
 -13   7   6       25.90       52.64     39.56 o 
 -12   7   6       97.13       62.97     28.35 o 
 -11   7   6       10.00        0.62     27.67 o 
 -10   7   6       53.70       68.85     27.49 o 
  -9   7   6      240.64      275.33     29.71 o 
  -8   7   6       34.35       30.35     23.21 o 
  -7   7   6      289.95      312.36     31.64 o 
  -6   7   6      106.48      170.03     27.19 o 
  -5   7   6        5.33       11.12     21.78 o 
  -4   7   6        9.43        8.26     20.21 o 
  -3   7   6     1211.42     1331.29     86.96 o 
  -2   7   6       63.73       71.72     20.82 o 
  -1   7   6     5624.00     6189.28    376.10 o 
   0   7   6       64.06       58.22     16.48 o 
   1   7   6     1304.61     1450.47     51.94 o 
   2   7   6     1075.57     1138.86     27.44 o 
   3   7   6      493.56      437.46     20.60 o 
   4   7   6      803.73      714.65     23.56 o 
   5   7   6       11.66       14.57     13.42 o 
   6   7   6      218.02      173.29     25.01 o 
   7   7   6      718.64      626.25     29.95 o 
   8   7   6      129.08      108.41     23.72 o 
   9   7   6      188.68      189.52     27.94 o 
  10   7   6      317.22      336.51     33.65 o 
  11   7   6       58.06       77.79     30.14 o 
  12   7   6      224.68      233.79     35.74 o 
  13   7   6       90.43       83.98     35.33 o 
 -12   8   6       26.62        0.00     31.10 o 
 -11   8   6       98.74      102.38     31.41 o 
 -10   8   6        3.54        0.00     26.43 o 
  -9   8   6      535.89      560.40     50.11 o 
  -8   8   6     1045.39     1109.06     79.92 o 
  -7   8   6       37.41       18.29     26.91 o 
  -6   8   6      141.99      113.41     28.62 o 
  -5   8   6     2539.51     2671.75    154.65 o 
  -4   8   6     4299.38     4566.26    248.04 o 
  -3   8   6     3186.21     2957.40     81.69 o 
  -2   8   6     1103.52     1080.76     45.45 o 
  -1   8   6      509.92      479.39     28.76 o 
   0   8   6      134.50      105.62     17.46 o 
   1   8   6     1225.23     1086.56     61.40 o 
   2   8   6      875.90      938.22     43.08 o 
   3   8   6       90.98      114.79     14.07 o 
   4   8   6      125.73      134.07     15.17 o 
   5   8   6       22.10       21.74     14.70 o 
   6   8   6     2049.74     2066.68     56.33 o 
   7   8   6       26.44       36.08     21.18 o 
   8   8   6      580.45      534.14     34.44 o 
   9   8   6     1355.76     1177.17     46.22 o 
  10   8   6        6.00       15.74     25.79 o 
  11   8   6       49.96       19.57     28.09 o 
  12   8   6       64.32       68.02     32.83 o 
 -12   9   6       22.19        0.00     32.25 o 
 -11   9   6       34.44       37.57     30.51 o 
 -10   9   6      327.18      343.52     35.03 o 
  -9   9   6        2.84        0.00     26.34 o 
  -8   9   6      255.05      201.25     35.03 o 
  -7   9   6     1625.44     1758.30    119.94 o 
  -6   9   6     1803.67     1972.80    148.41 o 
  -5   9   6      915.86      717.72     69.28 o 
  -4   9   6      596.94      554.33     38.08 o 
  -3   9   6     1446.03     1453.31     86.72 o 
  -2   9   6      855.23      996.95     75.71 o 
  -1   9   6     1026.44      871.65     41.78 o 
   0   9   6      279.49      254.54     22.82 o 
   1   9   6       17.89       23.92     15.00 o 
   2   9   6       12.65       29.16     15.87 o 
   3   9   6       84.64      103.28     21.25 o 
   4   9   6     1178.06     1196.47     44.80 o 
   5   9   6       66.56       82.15     18.98 o 
   6   9   6      984.13      940.98     44.64 o 
   7   9   6      873.58      899.89     39.81 o 
   8   9   6      309.07      316.48     31.36 o 
   9   9   6       55.09       22.96     25.43 o 
  10   9   6      911.53      797.70     45.06 o 
  11   9   6      224.73      271.78     37.21 o 
  12   9   6        1.59        0.00     32.91 o 
 -12  10   6       39.75       35.67     34.33 o 
 -11  10   6        0.04        0.00     30.81 o 
 -10  10   6       40.74       37.40     30.44 o 
  -9  10   6      210.10      183.43     36.77 o 
  -8  10   6      171.35      224.94     49.91 o 
  -7  10   6      165.31      244.23     42.67 o 
  -6  10   6      375.09      307.65     35.14 o 
  -5  10   6     2481.17     2410.18    179.14 o 
  -4  10   6       85.86      121.94     29.03 o 
  -3  10   6      106.86      136.03     28.12 o 
  -2  10   6      752.56      620.32     41.49 o 
  -1  10   6     4108.11     4000.28    298.96 o 
   0  10   6      766.14      741.10     59.90 o 
   1  10   6       63.66       55.38     16.96 o 
   2  10   6      641.69      648.94     31.01 o 
   3  10   6       81.99       53.74     17.95 o 
   4  10   6        2.76       11.12     13.80 o 
   5  10   6     1066.98      993.66     44.65 o 
   6  10   6      157.86       90.15     54.24 o 
   7  10   6      208.40      201.46     27.22 o 
   8  10   6      492.03      453.86     35.25 o 
   9  10   6      681.20      699.18     41.29 o 
  10  10   6      188.43      218.81     34.16 o 
  11  10   6       23.58       23.10     30.89 o 
 -11  11   6       26.87       34.69     33.25 o 
 -10  11   6      126.54      166.96     40.41 o 
  -9  11   6        4.58        8.17     34.69 o 
  -8  11   6       76.26       92.32     35.67 o 
  -7  11   6       79.39       68.39     31.41 o 
  -6  11   6        5.10       16.05     30.46 o 
  -5  11   6       87.76       79.22     29.52 o 
  -4  11   6      475.03      458.53     40.03 o 
  -3  11   6      239.19      219.19     33.67 o 
  -2  11   6        1.02        0.00     27.51 o 
  -1  11   6        2.22        0.00     25.98 o 
   0  11   6        9.09        2.01     25.04 o 
   1  11   6       93.76      117.79     23.73 o 
   2  11   6      235.79      222.64     26.16 o 
   3  11   6        1.78        8.05     17.71 o 
   4  11   6      434.14      500.80     27.65 o 
   5  11   6       33.40       65.45     18.59 o 
   6  11   6        0.22        0.00     14.69 o 
   7  11   6      353.31      330.83     32.40 o 
   8  11   6      503.96      492.11     36.77 o 
   9  11   6       24.24       47.29     29.07 o 
  10  11   6      246.13      211.51     34.72 o 
  11  11   6        2.15        0.00     31.28 o 
 -10  12   6       13.75       52.83     41.04 o 
  -9  12   6       41.98       66.81     38.89 o 
  -8  12   6       49.45       39.42     34.69 o 
  -7  12   6       29.48       45.34     34.72 o 
  -6  12   6        0.56        7.91     32.33 o 
  -5  12   6       96.03       92.32     31.44 o 
  -4  12   6      163.09      117.38     32.73 o 
  -3  12   6      180.28      185.63     34.71 o 
  -2  12   6       13.94       16.32     27.24 o 
  -1  12   6        1.70        3.12     28.11 o 
   0  12   6       79.13      104.22     28.73 o 
   1  12   6      102.36      105.21     26.23 o 
   2  12   6        6.90       10.74     22.77 o 
   3  12   6       38.44       30.75     23.62 o 
   4  12   6      721.54      756.21     40.53 o 
   5  12   6       13.49        0.00     23.66 o 
   6  12   6      142.03       90.39     26.99 o 
   7  12   6       70.94       75.95     26.62 o 
   8  12   6      191.23      188.77     32.08 o 
   9  12   6       61.71       48.09     29.79 o 
  10  12   6       56.66       14.56     32.62 o 
  -9  13   6      124.74      185.25     43.07 o 
  -8  13   6        1.00        4.91     37.82 o 
  -7  13   6       56.77       99.40     38.59 o 
  -6  13   6       29.12       68.91     36.96 o 
  -5  13   6       48.51       71.34     35.50 o 
  -4  13   6       75.02       98.91     34.93 o 
  -3  13   6        3.23        0.00     30.97 o 
  -2  13   6      538.07      561.53     43.93 o 
  -1  13   6       12.26        8.97     29.86 o 
   0  13   6       74.79       67.91     30.72 o 
   1  13   6       12.93        4.80     31.28 o 
   2  13   6      745.77      756.05     40.66 o 
   3  13   6       45.71       71.71     26.46 o 
   4  13   6        1.36       18.14     26.74 o 
   5  13   6        3.85        0.46     25.85 o 
   6  13   6      367.02      384.50     52.20 o 
   7  13   6       11.81        8.31     41.95 o 
   8  13   6        2.79       24.45     36.50 o 
   9  13   6       14.29        0.00     29.71 o 
  -8  14   6       42.62       44.79     40.20 o 
  -7  14   6       11.96        0.00     35.16 o 
  -6  14   6        2.73        0.00     36.47 o 
  -5  14   6      477.69      549.36     78.70 o 
  -4  14   6       15.65       15.34     33.96 o 
  -3  14   6        2.73        0.00     32.84 o 
  -2  14   6       65.81       58.21     33.63 o 
  -1  14   6       50.41       41.18     33.25 o 
   0  14   6       60.44       56.39     33.47 o 
   1  14   6        5.46        0.00     32.77 o 
   2  14   6      102.52      180.72     43.79 o 
   3  14   6       31.52       48.53     28.42 o 
   4  14   6      407.06      420.97     37.18 o 
   5  14   6      129.31      162.77     37.31 o 
   6  14   6       36.92       65.50     44.59 o 
   7  14   6       57.93       58.93     43.59 o 
   8  14   6      114.99      146.90     49.07 o 
  -7  15   6       89.42       97.47     43.69 o 
  -6  15   6       25.98       41.43     39.35 o 
  -5  15   6       52.46       62.54     39.72 o 
  -4  15   6        9.54        0.00     36.47 o 
  -3  15   6      148.49      145.58     40.77 o 
  -2  15   6       14.15        1.03     36.34 o 
  -1  15   6       25.60       48.46     35.53 o 
   0  15   6        7.02        0.00     34.34 o 
   1  15   6        6.36       14.96     35.58 o 
   2  15   6        1.72       12.22     35.44 o 
   3  15   6        4.37        0.00     33.46 o 
   4  15   6      154.62      167.21     39.02 o 
   5  15   6       10.95       28.58     35.18 o 
   6  15   6      211.10      235.42     52.55 o 
   7  15   6       31.00        0.00     43.62 o 
  -6  16   6        0.41        1.40     40.19 o 
  -5  16   6       24.33        0.00     38.14 o 
  -4  16   6       52.30       20.17     40.76 o 
  -3  16   6      118.55      117.77     38.27 o 
  -2  16   6       20.20       12.31     37.31 o 
  -1  16   6        2.45        0.00     37.73 o 
   0  16   6        0.29       28.01     37.24 o 
   1  16   6       54.77       52.95     37.60 o 
   2  16   6      114.03      192.29     43.31 o 
   3  16   6        8.41        0.00     43.65 o 
   4  16   6       37.25       17.95     47.47 o 
   5  16   6        5.12       16.11     37.59 o 
   6  16   6      140.12      146.96     50.47 o 
  -4  17   6       32.61       11.59     43.16 o 
  -3  17   6       12.58       22.86     39.76 o 
  -2  17   6        1.56       16.44     39.37 o 
  -1  17   6       38.54       65.16     40.85 o 
   0  17   6        0.20        0.00     37.95 o 
   1  17   6       20.67       11.09     39.41 o 
   2  17   6       35.57       40.06     47.20 o 
   3  17   6        0.05        4.27     46.95 o 
 -13   1   7      192.44      180.23     70.80 o 
 -12   1   7      193.15      234.36     48.79 o 
 -11   1   7        5.87        0.00     35.54 o 
 -10   1   7      195.49      151.27     39.87 o 
  -9   1   7       41.40       43.19     33.14 o 
  -8   1   7       96.43      102.04     33.49 o 
  -7   1   7      941.01      975.75     46.32 o 
  -6   1   7       48.78       46.71     16.24 o 
  -5   1   7      265.71      265.42     26.07 o 
  -4   1   7      741.67      759.31     82.65 o 
  -3   1   7     1114.31     1044.91     84.36 o 
  -2   1   7     1135.03     1141.86    116.49 o 
  -1   1   7      506.73      560.97     46.08 o 
   0   1   7     2495.23     2923.74    383.13 o 
   1   1   7     1120.29     1243.14     84.85 o 
   2   1   7      957.78      869.16     29.17 o 
   3   1   7      894.82     1072.33     22.64 o 
   4   1   7       48.53       40.57     10.44 o 
   5   1   7      136.81      127.74     16.78 o 
   6   1   7      284.20      281.99     27.68 o 
   7   1   7      463.15      383.07     53.70 o 
   8   1   7      121.68      104.40     21.37 o 
   9   1   7      129.40      119.01     24.25 o 
  10   1   7        9.42        0.00     23.05 o 
  11   1   7       71.58       89.48     27.82 o 
  12   1   7      314.21      336.59     34.90 o 
  13   1   7       30.25       26.94     25.50 o 
 -13   2   7        1.08       44.12     46.07 o 
 -12   2   7       76.93      103.51     43.85 o 
 -11   2   7      149.37      175.26     43.05 o 
 -10   2   7      501.20      573.13     51.94 o 
  -9   2   7       23.57       15.72     31.92 o 
  -8   2   7      774.03      649.43     38.46 o 
  -7   2   7      442.89      421.57     36.65 o 
  -6   2   7      491.69      324.51     76.92 o 
  -5   2   7     4318.51     3856.94    326.30 o 
  -4   2   7     2662.12     2410.67    186.82 o 
  -3   2   7       25.83       25.97     13.40 o 
  -2   2   7     5034.41     5589.60    481.40 o 
  -1   2   7     8467.17     9165.58    857.72 o 
   0   2   7      316.60      220.71     19.16 o 
   1   2   7       56.58       48.19     12.39 o 
   2   2   7      657.74      645.86     28.75 o 
   3   2   7     1019.70     1072.86     33.38 o 
   4   2   7      220.08      228.54     13.41 o 
   5   2   7      725.61      530.31    124.43 o 
   6   2   7      321.52      297.15     22.15 o 
   7   2   7     1313.67     1318.58     94.75 o 
   8   2   7      309.39      278.34     26.03 o 
   9   2   7     2277.45     1971.12     70.40 o 
  10   2   7      633.79      597.50     36.47 o 
  11   2   7       26.94       19.30     24.90 o 
  12   2   7      411.07      422.90     37.47 o 
  13   2   7      188.44      200.90     31.37 o 
 -13   3   7      335.03      431.53     57.64 o 
 -12   3   7      112.28       97.10     44.17 o 
 -11   3   7       74.79      119.88     41.42 o 
 -10   3   7      190.53      174.09     40.56 o 
  -9   3   7        5.25        1.51     25.35 o 
  -8   3   7        0.22        0.00     21.03 o 
  -7   3   7     1368.55     1154.98     54.93 o 
  -6   3   7     2840.26     2579.28    129.14 o 
  -5   3   7      417.01      418.83     29.18 o 
  -4   3   7     1577.27     1612.72    114.02 o 
  -3   3   7     4683.82     4969.60    430.37 o 
  -2   3   7     7777.94     8586.97    813.04 o 
  -1   3   7      162.37      170.13     16.21 o 
   0   3   7     2631.90     2776.77    278.51 o 
   1   3   7     3921.56     4083.25    255.40 o 
   2   3   7       66.55       72.63     10.97 o 
   3   3   7       40.85       55.18     10.66 o 
   4   3   7       39.92       41.48     12.35 o 
   5   3   7     1190.05      956.92    136.29 o 
   6   3   7        1.50        0.00     15.29 o 
   7   3   7     2275.24     2184.46     69.52 o 
   8   3   7     4679.07     4634.69    253.42 o 
   9   3   7      106.76      138.64     25.25 o 
  10   3   7      887.41      842.96     59.76 o 
  11   3   7      938.92      961.67     50.95 o 
  12   3   7      415.74      558.72     36.37 o 
  13   3   7        0.25        0.00     26.93 o 
 -13   4   7       86.21       58.60     81.78 o 
 -12   4   7       95.07       77.37     45.01 o 
 -11   4   7        7.98        0.00     37.93 o 
 -10   4   7       29.63       14.25     38.08 o 
  -9   4   7      813.06      761.33     64.45 o 
  -8   4   7      361.57      341.70     32.86 o 
  -7   4   7     1500.34     1488.13     70.12 o 
  -6   4   7      325.75      314.30     30.97 o 
  -5   4   7      547.95      511.78     42.28 o 
  -4   4   7     2884.30     2832.83    260.54 o 
  -3   4   7      280.04      271.51     31.43 o 
  -2   4   7     1915.17     2030.54    194.29 o 
  -1   4   7     1728.01     1775.20    195.35 o 
   0   4   7     1602.92     1660.84    107.14 o 
   1   4   7     1434.70     1422.81     90.27 o 
   2   4   7      477.48      505.78     31.35 o 
   3   4   7        5.96        3.78      9.95 o 
   4   4   7      869.43      869.66     48.95 o 
   5   4   7        1.00        8.70     15.07 o 
   6   4   7     2513.90     2449.15    115.72 o 
   7   4   7       93.77       82.31     22.77 o 
   8   4   7      313.30      325.92     27.70 o 
   9   4   7      239.19      258.91     27.78 o 
  10   4   7      950.53      965.13     43.32 o 
  11   4   7        4.64       13.30     23.14 o 
  12   4   7      397.35      427.05     33.69 o 
  13   4   7       90.57      117.05     29.98 o 
 -13   5   7      237.55      365.06     58.66 o 
 -12   5   7       61.23       59.74     43.30 o 
 -11   5   7      758.46      793.66     62.95 o 
 -10   5   7      188.76      211.09     35.01 o 
  -9   5   7      535.50      545.06     40.85 o 
  -8   5   7      742.65      768.07     42.99 o 
  -7   5   7      449.05      434.33     29.06 o 
  -6   5   7      668.21      615.59     49.47 o 
  -5   5   7     1132.04     1146.77     75.97 o 
  -4   5   7       89.42      101.94     19.10 o 
  -3   5   7      282.94      274.36     37.83 o 
  -2   5   7      696.32      694.95     90.06 o 
  -1   5   7      274.12      290.66     23.68 o 
   0   5   7     1896.07     2153.37     75.96 o 
   1   5   7      265.84      259.52     19.94 o 
   2   5   7      908.73      966.92     45.10 o 
   3   5   7     2684.80     2621.55    101.77 o 
   4   5   7      256.74      260.51     18.18 o 
   5   5   7      534.64      502.08     27.07 o 
   6   5   7     1845.41     1808.07     77.31 o 
   7   5   7       53.65       59.85     19.96 o 
   8   5   7      776.54      726.93     47.41 o 
   9   5   7      220.44      211.29     27.28 o 
  10   5   7       10.90        0.00     22.10 o 
  11   5   7      211.08      215.26     29.44 o 
  12   5   7       20.89        3.98     28.88 o 
  13   5   7       58.25       28.37     33.09 o 
 -13   6   7       66.24       65.18     47.64 o 
 -12   6   7      188.25      238.64     50.13 o 
 -11   6   7       34.79       49.75     33.59 o 
 -10   6   7     1205.21     1299.37     57.01 o 
  -9   6   7      571.20      708.74     39.95 o 
  -8   6   7      114.74       67.74     24.26 o 
  -7   6   7      144.66      142.33     24.51 o 
  -6   6   7     1770.13     1649.65    100.99 o 
  -5   6   7      223.87      272.38     45.38 o 
  -4   6   7      172.47      139.38     20.84 o 
  -3   6   7        0.19        0.00     19.42 o 
  -2   6   7        1.12       14.91     19.07 o 
  -1   6   7       37.83       39.71     16.65 o 
   0   6   7     1256.69     1367.05     50.25 o 
   1   6   7      875.42      951.59     43.38 o 
   2   6   7     1078.97      926.05    121.26 o 
   3   6   7     2226.58     2325.05     39.75 o 
   4   6   7     1660.45     1711.87     41.06 o 
   5   6   7     1681.81     1654.20     42.06 o 
   6   6   7       13.10       10.25     18.08 o 
   7   6   7     1045.67      912.83     51.18 o 
   8   6   7      428.23      432.39     29.47 o 
   9   6   7      167.26      169.87     25.00 o 
  10   6   7      154.33      130.79     27.66 o 
  11   6   7       39.23       19.85     28.33 o 
  12   6   7        0.88        0.00     30.24 o 
  13   6   7       50.37       29.75     34.42 o 
 -12   7   7      416.45      448.20     60.30 o 
 -11   7   7       80.39       84.89     35.51 o 
 -10   7   7       95.28      114.02     30.24 o 
  -9   7   7       76.95       78.61     26.55 o 
  -8   7   7      928.73      935.95     60.54 o 
  -7   7   7     1439.51     1531.14    100.28 o 
  -6   7   7      242.43      261.65     27.52 o 
  -5   7   7      113.33      112.20     25.92 o 
  -4   7   7      389.58      381.32     35.56 o 
  -3   7   7        7.29        3.01     21.57 o 
  -2   7   7      604.04      662.60     45.56 o 
  -1   7   7      445.19      509.75     48.68 o 
   0   7   7      178.20      159.82     45.76 o 
   1   7   7       60.30       91.57     18.86 o 
   2   7   7     3432.96     3505.09    144.26 o 
   3   7   7     2397.94     2376.96     41.51 o 
   4   7   7      424.63      481.60     28.27 o 
   5   7   7     1733.33     1595.65     40.61 o 
   6   7   7     2025.18     1886.43     63.10 o 
   7   7   7     1163.66     1097.74     39.37 o 
   8   7   7       61.25       33.57     21.97 o 
   9   7   7      737.88      681.39     40.25 o 
  10   7   7       47.78       80.93     28.19 o 
  11   7   7       35.11        0.00     28.93 o 
  12   7   7       25.20        6.01     32.41 o 
 -12   8   7        4.69        6.26     38.76 o 
 -11   8   7      153.71       93.92     37.24 o 
 -10   8   7      260.86      260.24     38.34 o 
  -9   8   7       13.80       27.75     27.37 o 
  -8   8   7       37.24       17.57     24.96 o 
  -7   8   7      138.79      118.02     26.22 o 
  -6   8   7      260.35      301.36     33.91 o 
  -5   8   7      117.20      100.90     28.98 o 
  -4   8   7      466.55      463.44     51.42 o 
  -3   8   7        0.10       12.38     22.99 o 
  -2   8   7       27.43       28.05     18.49 o 
  -1   8   7     1446.29     1367.66     38.96 o 
   0   8   7       21.82       15.61     18.11 o 
   1   8   7     1092.42     1173.69     44.41 o 
   2   8   7      344.16      359.12     28.54 o 
   3   8   7      586.95      587.68     27.94 o 
   4   8   7      514.22      517.77     30.97 o 
   5   8   7      718.83      683.05     48.48 o 
   6   8   7      227.01      228.03     24.86 o 
   7   8   7       62.60       63.15     22.58 o 
   8   8   7      801.14      624.35    102.36 o 
   9   8   7       33.72       70.03     27.50 o 
  10   8   7       39.90       30.19     27.61 o 
  11   8   7       54.07       47.60     30.96 o 
  12   8   7        0.07       25.21     33.53 o 
 -11   9   7        9.00       10.77     32.15 o 
 -10   9   7       45.81       48.47     30.78 o 
  -9   9   7       13.11        8.61     27.00 o 
  -8   9   7      137.33       98.05     27.89 o 
  -7   9   7       20.61       48.16     30.03 o 
  -6   9   7      197.68      211.40     36.48 o 
  -5   9   7        0.55        4.40     27.43 o 
  -4   9   7     1049.09      930.94     72.88 o 
  -3   9   7       38.43       36.17     25.04 o 
  -2   9   7     1603.38     1567.59    102.15 o 
  -1   9   7     1809.53     1829.50     89.23 o 
   0   9   7     1001.26      948.56     52.30 o 
   1   9   7      284.10      291.79     22.16 o 
   2   9   7        0.78        4.80      8.69 o 
   3   9   7       12.33       20.58     17.76 o 
   4   9   7      340.18      321.31     24.59 o 
   5   9   7      155.76      158.47     24.58 o 
   6   9   7       79.57      100.24     28.96 o 
   7   9   7       96.30      105.89     30.82 o 
   8   9   7      220.94      178.99     27.78 o 
   9   9   7        1.69       14.60     27.13 o 
  10   9   7      108.14       86.39     30.08 o 
  11   9   7        9.59       25.53     30.22 o 
 -11  10   7       14.21       12.73     33.21 o 
 -10  10   7      214.11      267.46     37.21 o 
  -9  10   7       32.32       25.55     29.87 o 
  -8  10   7        1.00        0.00     30.46 o 
  -7  10   7       11.84        6.68     31.34 o 
  -6  10   7       58.42       21.98     29.62 o 
  -5  10   7      126.56      142.48     32.54 o 
  -4  10   7        1.03        0.00     27.19 o 
  -3  10   7       67.82       58.71     28.32 o 
  -2  10   7        0.43       16.22     26.82 o 
  -1  10   7       42.52       45.19     27.80 o 
   0  10   7      146.68      175.56     30.06 o 
   1  10   7      522.97      530.07     28.58 o 
   2  10   7      111.81      112.29     19.67 o 
   3  10   7      572.30      400.16    120.71 o 
   4  10   7      881.09      883.52     38.69 o 
   5  10   7        2.93        0.00     21.17 o 
   6  10   7      116.88      117.39     29.57 o 
   7  10   7       35.26       22.17     28.67 o 
   8  10   7       62.07       47.93     29.10 o 
   9  10   7       15.63       36.01     33.40 o 
  10  10   7        3.10       10.99     29.24 o 
  11  10   7       22.65       17.37     33.14 o 
 -10  11   7        3.51        7.18     33.22 o 
  -9  11   7       21.97       21.51     35.45 o 
  -8  11   7      345.82      376.93     44.81 o 
  -7  11   7      125.30      190.08     37.69 o 
  -6  11   7       17.41        7.20     32.19 o 
  -5  11   7       21.37        0.00     29.80 o 
  -4  11   7       29.23       30.19     29.29 o 
  -3  11   7       43.42       40.50     29.45 o 
  -2  11   7       16.33        0.00     28.35 o 
  -1  11   7      506.17      608.57     43.26 o 
   0  11   7       85.22      107.59     31.33 o 
   1  11   7      513.84      528.23     37.24 o 
   2  11   7      144.84      165.48     26.15 o 
   3  11   7      827.42      812.27     42.61 o 
   4  11   7       33.34       18.80      9.86 o 
   5  11   7      663.51      652.49     35.71 o 
   6  11   7      325.77      293.73     35.79 o 
   7  11   7       22.74       34.49     31.18 o 
   8  11   7       23.12       13.34     32.43 o 
   9  11   7        3.72        0.00     33.49 o 
  10  11   7       34.03       58.38     36.81 o 
  -9  12   7      110.55      145.00     41.99 o 
  -8  12   7        9.42       40.62     37.03 o 
  -7  12   7      259.64      230.50     40.88 o 
  -6  12   7      176.70      176.99     37.52 o 
  -5  12   7       35.98       34.22     33.02 o 
  -4  12   7       64.42       30.64     31.90 o 
  -3  12   7      159.15      167.14     35.93 o 
  -2  12   7        0.24        0.00     28.29 o 
  -1  12   7      530.24      519.73     42.96 o 
   0  12   7       37.05       21.99     29.83 o 
   1  12   7      412.12      465.67     41.58 o 
   2  12   7      199.39      301.25     30.16 o 
   3  12   7      248.96      255.42     30.30 o 
   4  12   7      917.47      966.24     58.56 o 
   5  12   7       54.87       45.30     26.58 o 
   6  12   7        0.19        0.00     29.49 o 
   7  12   7      406.57      355.57     41.54 o 
   8  12   7        2.53        0.00     32.34 o 
   9  12   7        0.07        0.00     33.81 o 
  -9  13   7      100.36       75.10     43.82 o 
  -8  13   7      134.84       83.59     42.97 o 
  -7  13   7       65.01       54.31     38.58 o 
  -6  13   7       95.62       92.69     39.42 o 
  -5  13   7       53.40       13.61     34.07 o 
  -4  13   7        0.54       11.46     32.16 o 
  -3  13   7       26.37       10.14     32.74 o 
  -2  13   7       80.14       59.09     33.45 o 
  -1  13   7       74.47      108.15     34.27 o 
   0  13   7      189.92      232.26     43.24 o 
   1  13   7       13.46        9.46     32.93 o 
   2  13   7      228.86      276.36     43.73 o 
   3  13   7      417.61      432.70     35.74 o 
   4  13   7       13.74       28.11     27.67 o 
   5  13   7      231.61      170.80     32.14 o 
   6  13   7       34.01        7.86     41.42 o 
   7  13   7       90.46       69.61     44.14 o 
   8  13   7        0.98        0.00     42.61 o 
   9  13   7       55.89       36.61     37.01 o 
  -8  14   7        4.68        8.38     40.80 o 
  -7  14   7        7.38        0.62     37.57 o 
  -6  14   7       32.80        9.79     37.55 o 
  -5  14   7       47.01       57.97     39.18 o 
  -4  14   7        2.17        6.20     35.80 o 
  -3  14   7        0.45       29.78     36.46 o 
  -2  14   7       10.81       25.65     35.95 o 
  -1  14   7       33.98       53.12     33.97 o 
   0  14   7        0.40        0.00     32.01 o 
   1  14   7      166.73      148.82     37.94 o 
   2  14   7       13.10       37.79     35.59 o 
   3  14   7       13.23        4.13     34.01 o 
   4  14   7       11.97       21.10     28.98 o 
   5  14   7       84.79       62.22     34.10 o 
   6  14   7       28.27        0.00     43.85 o 
   7  14   7       13.31       34.52     46.57 o 
  -6  15   7       62.65       83.78     41.91 o 
  -5  15   7       22.32       67.66     40.34 o 
  -4  15   7        5.90        0.00     38.82 o 
  -3  15   7      135.63      140.70     39.46 o 
  -2  15   7        4.48       16.27     38.17 o 
  -1  15   7       36.11       73.62     37.09 o 
   0  15   7      164.68      153.32     40.60 o 
   1  15   7       16.68       29.10     37.03 o 
   2  15   7      136.93      206.55     43.08 o 
   3  15   7       35.88        5.81     44.88 o 
   4  15   7      127.32       78.97     39.21 o 
   5  15   7       63.73       42.44     43.30 o 
   6  15   7       11.33        0.00     44.89 o 
  -4  16   7       24.14       65.35     43.26 o 
  -3  16   7       20.15       69.09     42.27 o 
  -2  16   7        2.62        0.00     37.55 o 
  -1  16   7      259.12      257.96     45.40 o 
   0  16   7        1.52       16.68     38.34 o 
   1  16   7        0.08        0.00     37.75 o 
   2  16   7       21.99       40.77     39.21 o 
   3  16   7      100.15       96.40     42.26 o 
   4  16   7       68.47       68.34     50.16 o 
   0  17   7       12.65        0.00     41.04 o 
 -13   0   8        8.92        0.00     60.54 o 
 -12   0   8      489.76      629.84     86.91 o 
 -11   0   8       32.29       97.16     61.03 o 
 -10   0   8      690.85      730.90     86.91 o 
  -9   0   8     1177.06     1269.93     95.21 o 
  -8   0   8     1649.49     1544.81     97.16 o 
  -7   0   8     1007.22      955.01     76.17 o 
  -6   0   8     3009.27     3036.19    223.37 o 
  -5   0   8     4984.77     4818.93    465.54 o 
  -4   0   8       70.64       89.26     25.78 o 
  -3   0   8      666.99      449.07     82.51 o 
  -2   0   8     1286.15     1228.43     70.31 o 
  -1   0   8      306.54      303.69     41.99 o 
   0   0   8      964.72      963.80     58.10 o 
   1   0   8     2216.90     1806.02     69.82 o 
   2   0   8     9894.84     9897.25    541.95 o 
   3   0   8     2056.07     2253.79     92.28 o 
   4   0   8     2082.96     2027.86     80.32 o 
   5   0   8     7256.28     7039.10    580.53 o 
   6   0   8     1133.39     1011.34     49.63 o 
   7   0   8     2238.53     1505.52    752.14 o 
   8   0   8     2142.78     2151.32    238.02 o 
   9   0   8     1311.58     1260.88    171.37 o 
  10   0   8       10.00       14.77     34.05 o 
  11   0   8      563.37      643.00     56.57 o 
  12   0   8       22.44       36.80     42.75 o 
  13   0   8        0.01        0.00     44.54 o 
 -13   1   8       21.57        9.32     46.01 o 
 -12   1   8       54.46       44.98     44.53 o 
 -11   1   8       63.37       45.53     39.09 o 
 -10   1   8      375.34      410.28     50.23 o 
  -9   1   8       13.30       36.40     35.39 o 
  -8   1   8      591.66      556.43     48.85 o 
  -7   1   8     4748.64     4689.80    197.64 o 
  -6   1   8       27.85       23.90     21.63 o 
  -5   1   8     1299.20     1252.27     57.13 o 
  -4   1   8     3415.47     3373.93    279.80 o 
  -3   1   8       88.98       78.27     24.55 o 
  -2   1   8       45.59       52.37     17.85 o 
  -1   1   8       17.60       44.92     18.09 o 
   0   1   8       10.43       20.69     20.02 o 
   1   1   8        3.72        7.92     18.88 o 
   2   1   8       17.01       22.17     15.09 o 
   3   1   8     3426.24     3541.42     60.53 o 
   4   1   8      409.82      420.15     23.95 o 
   5   1   8        4.19       10.14     15.83 o 
   6   1   8     1422.47     1449.28     70.12 o 
   7   1   8     3006.04     3014.16    178.67 o 
   8   1   8       30.42       50.29     19.72 o 
   9   1   8      459.62      429.46     31.70 o 
  10   1   8      717.11      771.11     41.51 o 
  11   1   8       27.80       36.57     27.32 o 
  12   1   8        5.14        0.00     28.77 o 
  13   1   8        5.04        0.00     30.69 o 
 -13   2   8       11.74       21.78     47.26 o 
 -12   2   8        1.19        0.00     42.63 o 
 -11   2   8       15.90        5.43     40.67 o 
 -10   2   8       20.66        0.00     37.21 o 
  -9   2   8        7.96        0.00     33.97 o 
  -8   2   8     1266.87     1222.91     62.82 o 
  -7   2   8      795.49      723.85     51.61 o 
  -6   2   8      682.08      605.54     47.63 o 
  -5   2   8      334.53      318.76     28.40 o 
  -4   2   8      460.32      401.46     29.53 o 
  -3   2   8     1695.94     1496.11    104.41 o 
  -2   2   8      175.85      224.10     22.79 o 
  -1   2   8        9.10        0.00     16.94 o 
   0   2   8      745.56      588.83     30.15 o 
   1   2   8        0.58        0.00     12.79 o 
   2   2   8      474.90      424.13     20.24 o 
   3   2   8     1411.14     1269.18     53.10 o 
   4   2   8      502.06      569.14     32.76 o 
   5   2   8     1720.80     1661.34     82.95 o 
   6   2   8      192.12      153.35     25.85 o 
   7   2   8      699.28      655.73     44.75 o 
   8   2   8      305.74      132.33     84.77 o 
   9   2   8        7.99       32.18     22.95 o 
  10   2   8      101.87       58.57     27.77 o 
  11   2   8      132.93      152.58     30.82 o 
  12   2   8       79.61      105.46     31.91 o 
  13   2   8      283.34      304.86     35.35 o 
 -13   3   8       10.24       21.02     48.59 o 
 -12   3   8      154.33      209.23     51.61 o 
 -11   3   8        8.01       19.77     41.39 o 
 -10   3   8        8.40        0.00     36.25 o 
  -9   3   8       87.52       65.26     37.97 o 
  -8   3   8      148.10      118.18     28.55 o 
  -7   3   8      325.65      194.23     66.08 o 
  -6   3   8        8.57       14.24     21.32 o 
  -5   3   8       36.45       15.08     21.66 o 
  -4   3   8       11.11       28.76     20.46 o 
  -3   3   8       47.87       55.20     21.03 o 
  -2   3   8     1639.54     1562.38    104.61 o 
  -1   3   8     1098.83      981.11     79.12 o 
   0   3   8      637.14      690.48     65.75 o 
   1   3   8      933.86     1001.34     64.34 o 
   2   3   8      854.26      897.73     43.13 o 
   3   3   8        4.46        0.00     12.58 o 
   4   3   8      625.31      634.34     34.36 o 
   5   3   8       89.72       76.88     22.06 o 
   6   3   8      197.42      158.26     39.23 o 
   7   3   8       92.96      127.42     21.87 o 
   8   3   8       89.89       49.07     16.91 o 
   9   3   8       21.48       50.09     23.38 o 
  10   3   8       13.22       20.84     26.22 o 
  11   3   8       79.83       84.74     29.25 o 
  12   3   8       52.81       72.56     31.54 o 
  13   3   8        0.53        0.00     27.92 o 
 -12   4   8       15.14        9.05     46.01 o 
 -11   4   8       85.80       82.52     44.02 o 
 -10   4   8      576.41      584.68     56.16 o 
  -9   4   8       22.30        0.00     11.12 o 
  -8   4   8       19.97       20.04     26.66 o 
  -7   4   8        3.07        0.00     24.41 o 
  -6   4   8      170.25      176.32     33.50 o 
  -5   4   8      695.86      690.59     60.93 o 
  -4   4   8      878.38      836.20     53.55 o 
  -3   4   8      478.74      440.99     31.79 o 
  -2   4   8      249.38      280.85     24.74 o 
  -1   4   8     1022.73     1094.17    125.72 o 
   0   4   8     1965.41     1829.15    150.83 o 
   1   4   8     1187.63     1109.15     66.76 o 
   2   4   8      146.12      225.09     27.06 o 
   3   4   8     1740.40     1836.55    100.26 o 
   4   4   8      837.83      820.73     37.68 o 
   5   4   8     1080.08      554.77    412.07 o 
   6   4   8      527.49      539.75     36.42 o 
   7   4   8      425.38      449.46     29.45 o 
   8   4   8      227.16      234.52     27.05 o 
   9   4   8       56.93       55.05     24.37 o 
  10   4   8      350.48      306.64     31.66 o 
  11   4   8        6.90       24.19     27.92 o 
  12   4   8       25.30       40.33     27.96 o 
 -12   5   8       77.78      118.28     49.19 o 
 -11   5   8       31.81        8.97     42.36 o 
 -10   5   8       78.06      128.77     43.33 o 
  -9   5   8       50.41       17.01     29.37 o 
  -8   5   8     1166.79     1066.74     63.16 o 
  -7   5   8      256.79      242.28     32.52 o 
  -6   5   8      434.34      398.95     34.14 o 
  -5   5   8       81.27      117.45     26.89 o 
  -4   5   8     1684.21     1633.78     95.66 o 
  -3   5   8      588.04      567.36     55.53 o 
  -2   5   8      196.90      166.79     22.13 o 
  -1   5   8      352.25      340.93     43.48 o 
   0   5   8       35.36       34.77     17.63 o 
   1   5   8      135.04      122.85     16.63 o 
   2   5   8     4335.50     4224.16    234.94 o 
   3   5   8       34.77       90.94     38.71 o 
   4   5   8      522.61      344.05    134.65 o 
   5   5   8      913.37      887.74     45.09 o 
   6   5   8       19.30       12.24     23.09 o 
   7   5   8     1085.49      954.19     86.85 o 
   8   5   8     1111.00     1017.32     92.11 o 
   9   5   8     1424.43     1142.19    148.13 o 
  10   5   8       63.08       44.17     26.61 o 
  11   5   8       53.24       73.05     26.28 o 
  12   5   8      389.93      394.93     40.84 o 
 -12   6   8       32.75       38.78     47.46 o 
 -11   6   8       26.21       16.18     44.28 o 
 -10   6   8      318.66      283.11     39.75 o 
  -9   6   8       70.88       94.74     33.25 o 
  -8   6   8      109.43      118.81     31.95 o 
  -7   6   8        2.16       15.46     25.85 o 
  -6   6   8     2841.30     2375.06    158.98 o 
  -5   6   8       39.04       48.44     25.83 o 
  -4   6   8       34.18       35.32     20.43 o 
  -3   6   8       93.53       91.00     21.32 o 
  -2   6   8      349.69      371.05     37.56 o 
  -1   6   8       49.09       49.23     16.09 o 
   0   6   8       12.26        3.36     14.69 o 
   1   6   8      668.63      653.08     40.59 o 
   2   6   8      380.24      386.82     31.67 o 
   3   6   8        4.17        0.00      7.42 o 
   4   6   8      359.62      449.05     27.06 o 
   5   6   8     1036.99     1082.31     45.47 o 
   6   6   8     1110.69     1136.23     82.53 o 
   7   6   8      145.24      150.27     30.28 o 
   8   6   8      555.53      556.10     39.43 o 
   9   6   8       56.55      118.60     28.79 o 
  10   6   8       19.25        6.84     30.71 o 
  11   6   8        0.63        1.71     28.58 o 
  12   6   8       13.40        7.09     31.87 o 
 -12   7   8      111.47      175.22     53.30 o 
 -11   7   8       63.44       48.95     44.93 o 
 -10   7   8       28.19       25.41     33.42 o 
  -9   7   8       26.48        8.72     31.54 o 
  -8   7   8        1.91        0.00     27.16 o 
  -7   7   8      361.27      389.99     38.76 o 
  -6   7   8       58.56       63.31     27.13 o 
  -5   7   8      565.58      551.30     58.14 o 
  -4   7   8      304.28      292.87     27.85 o 
  -3   7   8       56.48       49.64     29.31 o 
  -2   7   8     1201.53     1234.57     66.10 o 
  -1   7   8       19.89       21.75     19.61 o 
   0   7   8      218.49      264.84     24.27 o 
   1   7   8      188.57      155.27     24.31 o 
   2   7   8      155.54      118.02     40.56 o 
   3   7   8      259.46      306.78     23.43 o 
   4   7   8      553.14      561.12     31.59 o 
   5   7   8       19.30       21.64     24.08 o 
   6   7   8      511.83      593.31     39.51 o 
   7   7   8       10.71       12.01     25.81 o 
   8   7   8        1.38        0.00     28.32 o 
   9   7   8      112.39      107.66     33.02 o 
  10   7   8        3.18        0.00     32.89 o 
  11   7   8       30.02        1.46     35.59 o 
  12   7   8       33.57       43.79     39.88 o 
 -11   8   8      183.73      192.23     42.50 o 
 -10   8   8      146.61      186.39     39.65 o 
  -9   8   8      125.05      112.65     34.76 o 
  -8   8   8        1.19        0.00     28.96 o 
  -7   8   8        1.14       16.59     28.72 o 
  -6   8   8       32.16       39.42     24.56 o 
  -5   8   8        6.79        0.00     22.76 o 
  -4   8   8      407.63      458.73     37.23 o 
  -3   8   8     1382.00     1487.99     70.73 o 
  -2   8   8       78.15       70.39     22.01 o 
  -1   8   8     1867.64     1877.78    104.26 o 
   0   8   8      801.16      801.25     42.65 o 
   1   8   8      114.89       90.48     22.09 o 
   2   8   8      132.56      101.22     22.69 o 
   3   8   8      240.68      283.36     24.11 o 
   4   8   8      207.06      215.92     25.17 o 
   5   8   8      136.95      133.74     28.96 o 
   6   8   8       97.41       48.24     27.85 o 
   7   8   8       73.68       62.95     28.82 o 
   8   8   8      219.62      203.91     35.17 o 
   9   8   8       78.11       89.44     34.53 o 
  10   8   8      315.79      333.13     43.63 o 
  11   8   8      174.08      194.38     43.28 o 
 -11   9   8        1.00        0.00     37.55 o 
 -10   9   8       21.16       30.69     36.24 o 
  -9   9   8       76.38       68.68     36.07 o 
  -8   9   8      106.89      111.60     34.13 o 
  -7   9   8       40.30       31.93     27.66 o 
  -6   9   8       38.00       31.82     30.87 o 
  -5   9   8       10.54       25.61     27.28 o 
  -4   9   8        0.15       15.68     27.14 o 
  -3   9   8      328.79      337.26     34.93 o 
  -2   9   8     1241.43     1352.13     88.88 o 
  -1   9   8      582.11      684.60     41.93 o 
   0   9   8      751.07      699.18     32.32 o 
   1   9   8      772.47      787.45     52.74 o 
   2   9   8      207.26      250.03     23.81 o 
   3   9   8      110.29      151.79     21.78 o 
   4   9   8      403.35      388.88     27.21 o 
   5   9   8       65.38       69.00     28.24 o 
   6   9   8        7.16        8.64     27.52 o 
   7   9   8        0.14        0.00     28.69 o 
   8   9   8       72.51       57.90     29.89 o 
   9   9   8      296.47      287.33     40.39 o 
  10   9   8       64.90       29.72     35.43 o 
  11   9   8      298.22      323.88     45.90 o 
 -10  10   8      135.92      131.41     41.91 o 
  -9  10   8       55.84       90.84     38.04 o 
  -8  10   8        7.97       15.97     28.92 o 
  -7  10   8       25.64        7.23     26.89 o 
  -6  10   8       23.31        4.46     30.99 o 
  -5  10   8       59.82       68.79     32.53 o 
  -4  10   8      768.00      824.60     48.29 o 
  -3  10   8      506.29      624.05     53.61 o 
  -2  10   8       39.11       20.69     28.26 o 
  -1  10   8     2171.61     2196.28    128.05 o 
   0  10   8      198.87      249.16     34.68 o 
   1  10   8      735.96      769.31     37.09 o 
   2  10   8      388.05      394.79     46.02 o 
   3  10   8     1416.38     1283.03     71.73 o 
   4  10   8        6.82        4.30     20.50 o 
   5  10   8       85.39       65.22     29.54 o 
   6  10   8       51.44       34.58     28.86 o 
   7  10   8        0.54        0.00     30.03 o 
   8  10   8        8.10       16.76     31.37 o 
   9  10   8       12.62       15.71     34.57 o 
  10  10   8      128.48       92.75     40.12 o 
  -9  11   8       53.27       60.39     37.73 o 
  -8  11   8        9.38        8.72     31.96 o 
  -7  11   8       19.81       28.66     34.80 o 
  -6  11   8        6.39        0.00     32.93 o 
  -5  11   8      167.07      183.67     37.35 o 
  -4  11   8       18.73        0.00     30.14 o 
  -3  11   8       24.25       15.02     30.30 o 
  -2  11   8       97.76       58.08     31.56 o 
  -1  11   8      664.56      666.99     46.40 o 
   0  11   8      177.29      131.24     33.48 o 
   1  11   8      273.85      291.37     43.13 o 
   2  11   8       57.40       75.25     25.30 o 
   3  11   8      186.95      232.02     29.43 o 
   4  11   8       76.39       66.24     23.69 o 
   5  11   8      162.80      152.37     32.86 o 
   6  11   8       28.16       35.27     31.58 o 
   7  11   8        0.27        0.00     30.26 o 
   8  11   8       13.57       34.75     33.66 o 
   9  11   8       41.62       28.65     37.00 o 
  -9  12   8       25.58       50.06     35.78 o 
  -8  12   8        8.87        2.08     38.16 o 
  -7  12   8        4.35        4.09     35.21 o 
  -6  12   8        4.08        0.00     35.19 o 
  -5  12   8       90.27      127.94     37.47 o 
  -4  12   8        1.22        0.00     32.58 o 
  -3  12   8        1.35       10.83     32.21 o 
  -2  12   8      289.01      299.09     39.18 o 
  -1  12   8       48.59       26.41     32.51 o 
   0  12   8        5.31        0.00     31.04 o 
   1  12   8       12.39       22.44     32.79 o 
   2  12   8       26.87       24.78     32.13 o 
   3  12   8        0.83       10.64     25.99 o 
   4  12   8        1.13        0.13     26.29 o 
   5  12   8        2.74       42.48     39.70 o 
   6  12   8      142.40      179.25     37.11 o 
   7  12   8       48.95       45.81     35.38 o 
   8  12   8       88.80       91.31     37.97 o 
  -8  13   8        2.02       20.63     41.52 o 
  -7  13   8      135.10      163.87     49.30 o 
  -6  13   8        2.43        4.41     40.46 o 
  -5  13   8       85.98      112.43     40.45 o 
  -4  13   8      157.31      187.96     49.14 o 
  -3  13   8       80.56       97.20     38.43 o 
  -2  13   8      126.27      201.54     40.30 o 
  -1  13   8        0.01        0.00     32.95 o 
   0  13   8        1.12        0.00     33.60 o 
   1  13   8      163.16      180.59     37.17 o 
   2  13   8        8.46       42.29     43.65 o 
   3  13   8       25.03       54.36     35.86 o 
   4  13   8       13.61        0.00     27.88 o 
   5  13   8        4.49        0.00     33.31 o 
   6  13   8       16.06       12.76     42.71 o 
   7  13   8       25.67       31.89     45.90 o 
   8  13   8       39.96       69.75     49.04 o 
  -6  14   8       91.43       92.17     43.86 o 
  -5  14   8        2.69        0.00     37.04 o 
  -4  14   8       72.01      158.57     42.36 o 
  -3  14   8      126.65      140.79     40.26 o 
  -2  14   8      299.98      276.28     44.35 o 
  -1  14   8      126.87      138.26     37.87 o 
   0  14   8        1.68        1.84     35.39 o 
   1  14   8       49.75       59.84     37.20 o 
   2  14   8       15.44        0.00     34.81 o 
   3  14   8        5.64        0.00     35.34 o 
   4  14   8      115.21      111.70     40.78 o 
   5  14   8        3.78        2.99     35.94 o 
   6  14   8       75.11       69.65     47.32 o 
  -5  15   8       12.72       54.29     43.12 o 
  -4  15   8       41.02       14.06     39.87 o 
  -3  15   8       18.21        0.00     39.46 o 
  -2  15   8       69.17       83.86     39.70 o 
  -1  15   8        9.10        0.00     37.75 o 
   0  15   8       51.25       74.94     38.14 o 
   1  15   8       35.82       11.34     39.06 o 
   2  15   8        3.52       20.39     38.23 o 
   3  15   8        0.27        0.00     38.40 o 
   4  15   8        3.81       25.14     37.54 o 
   5  15   8        4.70       39.11     45.78 o 
  -2  16   8        1.52        0.00     39.16 o 
  -1  16   8        0.59        0.00     38.88 o 
   0  16   8       52.90       46.85     42.36 o 
   1  16   8       13.07        4.60     40.93 o 
   2  16   8       97.27       64.42     42.65 o 
 -12   1   9      100.02      119.61     54.68 o 
 -11   1   9       25.91       28.87     43.84 o 
 -10   1   9       79.26       78.47     41.13 o 
  -9   1   9       29.88       22.87     37.77 o 
  -8   1   9       33.59       55.91     35.33 o 
  -7   1   9      640.83      516.32     49.12 o 
  -6   1   9       25.71       27.67     23.27 o 
  -5   1   9       49.43       41.88     14.87 o 
  -4   1   9      126.56       75.50     24.40 o 
  -3   1   9       16.44       23.34     21.13 o 
  -2   1   9      265.71      277.44     27.27 o 
  -1   1   9     2202.98     1886.35     60.07 o 
   0   1   9      850.72      861.68     46.07 o 
   1   1   9      779.96      782.13     35.63 o 
   2   1   9      677.63      719.39     37.93 o 
   3   1   9      710.36      647.41     35.37 o 
   4   1   9      667.64      673.20     49.89 o 
   5   1   9     2089.35     2036.87     70.77 o 
   6   1   9      561.80      583.72     54.68 o 
   7   1   9      283.32      294.58     31.83 o 
   8   1   9        7.14        1.60      9.45 o 
   9   1   9       30.07       31.86     28.36 o 
  10   1   9       32.93       64.45     27.15 o 
  11   1   9      319.55      278.71     35.53 o 
  12   1   9        3.29       23.10     31.09 o 
 -12   2   9        2.74        0.00     46.23 o 
 -11   2   9      210.27      207.67     51.43 o 
 -10   2   9     1171.54     1309.45     72.57 o 
  -9   2   9        7.57        0.00     36.58 o 
  -8   2   9        9.93        6.60     33.97 o 
  -7   2   9      939.48      976.70     75.66 o 
  -6   2   9       25.88       19.83     10.98 o 
  -5   2   9      181.89      158.06     26.72 o 
  -4   2   9      185.16      156.69     25.82 o 
  -3   2   9      339.58      307.19     27.90 o 
  -2   2   9       14.34        6.07     19.83 o 
  -1   2   9      230.14      196.86     24.76 o 
   0   2   9     1742.66     1434.14    104.00 o 
   1   2   9     2039.87     1984.29     76.20 o 
   2   2   9      257.34      298.16     23.97 o 
   3   2   9      403.07      513.94     37.45 o 
   4   2   9     1316.17     1540.42     65.24 o 
   5   2   9     1935.94     1991.89     71.50 o 
   6   2   9       42.43       73.30     25.95 o 
   7   2   9      293.71      367.46     73.93 o 
   8   2   9      180.55      198.34     33.54 o 
   9   2   9       67.83       94.18     31.61 o 
  10   2   9       29.28       16.23     31.98 o 
  11   2   9      208.45      193.01     37.27 o 
  12   2   9        0.21        0.00     29.99 o 
 -12   3   9      442.32      438.10     63.99 o 
 -11   3   9      181.79      253.57     52.93 o 
 -10   3   9       28.32        3.70     41.76 o 
  -9   3   9      528.20      596.13     56.62 o 
  -8   3   9      467.34      477.37     51.25 o 
  -7   3   9      115.67       79.92     23.02 o 
  -6   3   9        9.57       20.05     24.33 o 
  -5   3   9        1.05       11.14     23.62 o 
  -4   3   9       78.33       65.96     24.55 o 
  -3   3   9       57.97       53.92     23.29 o 
  -2   3   9      965.27      778.20     76.97 o 
  -1   3   9     1673.01     1381.26    131.31 o 
   0   3   9      264.68      206.07     25.03 o 
   1   3   9     1943.52     1920.20    160.21 o 
   2   3   9     6641.01     6338.83    324.19 o 
   3   3   9      538.01      521.23     34.18 o 
   4   3   9     2162.88     2279.66    108.88 o 
   5   3   9      327.77      318.09     44.71 o 
   6   3   9       33.73       25.53     25.03 o 
   7   3   9      284.92      141.10    101.50 o 
   8   3   9        0.36       12.03     28.44 o 
   9   3   9        0.67        0.00     30.68 o 
  10   3   9      174.64      180.56     37.37 o 
  11   3   9       57.05       88.33     35.93 o 
  12   3   9      537.63      615.03     59.11 o 
 -12   4   9        1.93        0.00     49.52 o 
 -11   4   9      274.05      284.57     54.72 o 
 -10   4   9      211.70      211.48     49.70 o 
  -9   4   9        9.12        1.62     37.28 o 
  -8   4   9        9.51       26.05     29.54 o 
  -7   4   9      226.09      259.72     34.13 o 
  -6   4   9      549.10      505.61     44.03 o 
  -5   4   9      622.59      552.07     37.85 o 
  -4   4   9      201.13      237.97     29.27 o 
  -3   4   9     1294.55     1098.67    123.74 o 
  -2   4   9      203.89      180.84     31.03 o 
  -1   4   9      292.55      316.89     43.96 o 
   0   4   9      326.49      341.05     24.63 o 
   1   4   9     2114.79     2120.70    149.33 o 
   2   4   9      122.30      138.52     21.50 o 
   3   4   9     1955.41     2132.82     54.73 o 
   4   4   9      201.86      249.67     29.25 o 
   5   4   9      189.82      233.60     30.24 o 
   6   4   9      815.46      806.39    142.08 o 
   7   4   9      284.67      333.26     34.59 o 
   8   4   9      295.17      272.94     35.25 o 
   9   4   9       32.66       39.61     31.88 o 
  10   4   9        2.17        0.00     31.74 o 
  11   4   9        3.94       54.49     35.43 o 
  12   4   9      190.51      216.03     37.83 o 
 -11   5   9        1.49       21.27     46.41 o 
 -10   5   9       57.66       36.48     43.62 o 
  -9   5   9      158.30      168.12     36.60 o 
  -8   5   9        7.24        0.00     29.77 o 
  -7   5   9      560.01      546.15     41.90 o 
  -6   5   9      433.13      494.24     42.96 o 
  -5   5   9       76.27       41.42     25.95 o 
  -4   5   9       73.24       80.85     26.82 o 
  -3   5   9     1707.17     1499.03    119.20 o 
  -2   5   9      373.35      298.41     35.01 o 
  -1   5   9     1318.47     1145.34     98.07 o 
   0   5   9       94.89       86.38     20.09 o 
   1   5   9      447.48      451.22     44.94 o 
   2   5   9       95.22       91.48     19.56 o 
   3   5   9      129.23      133.90     22.02 o 
   4   5   9      238.04      282.22     31.01 o 
   5   5   9      917.63      820.53    154.95 o 
   6   5   9        1.35        0.00     23.27 o 
   7   5   9     1429.09     1414.38     73.21 o 
   8   5   9      365.08      349.40     37.39 o 
   9   5   9        3.88        0.05     29.49 o 
  10   5   9      412.22      434.63     51.30 o 
  11   5   9      115.68      160.20     34.45 o 
 -11   6   9       22.68        0.00     44.87 o 
 -10   6   9       11.89       39.11     43.62 o 
  -9   6   9       75.39       66.60     33.13 o 
  -8   6   9      421.84      473.06     42.80 o 
  -7   6   9        2.23        2.63     27.36 o 
  -6   6   9      674.36      625.71     47.59 o 
  -5   6   9      273.06      289.20     34.76 o 
  -4   6   9      900.10      923.04    102.02 o 
  -3   6   9       22.75       35.48     24.71 o 
  -2   6   9     1968.48     1731.30    138.56 o 
  -1   6   9      652.02      650.68     61.66 o 
   0   6   9       23.05       33.59     19.83 o 
   1   6   9     1160.60     1052.03     84.68 o 
   2   6   9       43.84       46.90     16.97 o 
   3   6   9       68.57       69.07     21.62 o 
   4   6   9        1.17        0.00     19.38 o 
   5   6   9      895.43      794.26    104.52 o 
   6   6   9      112.78      167.14     31.00 o 
   7   6   9        7.53       12.32     27.18 o 
   8   6   9      168.40      202.10     34.49 o 
   9   6   9      363.35      462.29     43.36 o 
  10   6   9      299.87      378.43     45.00 o 
  11   6   9      179.91      152.42     42.27 o 
 -11   7   9       59.96       91.18     50.58 o 
 -10   7   9        1.17       29.49     35.99 o 
  -9   7   9        1.95        5.58     32.05 o 
  -8   7   9       19.14       22.79     32.17 o 
  -7   7   9      465.52      436.24     41.09 o 
  -6   7   9      860.87      848.17     78.62 o 
  -5   7   9       12.18       23.59     28.22 o 
  -4   7   9     1933.91     1623.30    135.71 o 
  -3   7   9      216.15      208.58     31.82 o 
  -2   7   9      942.53      942.44     78.29 o 
  -1   7   9       21.54       17.73     20.97 o 
   0   7   9     1036.47     1002.49     57.94 o 
   1   7   9       50.73       62.15     18.99 o 
   2   7   9      812.33      746.49     39.12 o 
   3   7   9       29.52        8.95     14.76 o 
   4   7   9        3.45        0.00     23.53 o 
   5   7   9        0.31        1.35     25.81 o 
   6   7   9      181.40      179.78     31.21 o 
   7   7   9      283.17      308.01     36.82 o 
   8   7   9      296.99      342.72     48.10 o 
   9   7   9       74.81       39.15     31.85 o 
  10   7   9       56.88       59.10     35.58 o 
  11   7   9      273.72      266.32     45.41 o 
 -10   8   9       52.02       24.92     37.37 o 
  -9   8   9        6.19        0.00     33.96 o 
  -8   8   9      110.57       88.68     34.81 o 
  -7   8   9        0.74        3.10     31.13 o 
  -6   8   9      145.33      111.80     31.56 o 
  -5   8   9       62.92       34.24     30.26 o 
  -4   8   9      908.23      788.38     64.07 o 
  -3   8   9        6.21        7.54     26.08 o 
  -2   8   9      140.30       47.29     34.55 o 
  -1   8   9      509.60      494.72     39.85 o 
   0   8   9      173.64      218.43     27.19 o 
   1   8   9      195.95      203.20     25.71 o 
   2   8   9      337.30      132.93     91.22 o 
   3   8   9      262.23      247.06     24.65 o 
   4   8   9       18.19       11.28     26.72 o 
   5   8   9       87.06       95.15     30.23 o 
   6   8   9      116.90       95.28     38.44 o 
   7   8   9      114.16      116.34     31.55 o 
   8   8   9      266.91      205.58     36.99 o 
   9   8   9       85.75       66.71     35.77 o 
  10   8   9      186.67      185.89     40.32 o 
 -10   9   9        2.48       11.58     38.59 o 
  -9   9   9        2.62        0.00     35.67 o 
  -8   9   9       29.12       18.61     33.91 o 
  -7   9   9        7.74       20.45     31.69 o 
  -6   9   9        0.13        0.00     30.61 o 
  -5   9   9        0.13        0.00     30.36 o 
  -4   9   9        0.16        0.00     27.34 o 
  -3   9   9      101.15      106.85     40.51 o 
  -2   9   9       46.01       69.60     29.18 o 
  -1   9   9      534.20      485.80     35.59 o 
   0   9   9      258.02      144.04     77.52 o 
   1   9   9        1.33        0.00     26.12 o 
   2   9   9       49.18       61.07     21.86 o 
   3   9   9      160.19      137.28     26.48 o 
   4   9   9       13.76        9.06     27.40 o 
   5   9   9        7.02       32.09     28.37 o 
   6   9   9      132.16      144.17     33.26 o 
   7   9   9       96.15       67.97     31.46 o 
   8   9   9       13.11       30.14     34.08 o 
   9   9   9       20.77       51.88     36.87 o 
  10   9   9       51.63       52.24     38.98 o 
  -9  10   9       28.12       26.89     37.61 o 
  -8  10   9      109.38      136.58     40.09 o 
  -7  10   9       27.54       13.22     33.25 o 
  -6  10   9        5.57        0.00     31.87 o 
  -5  10   9      190.78      251.37     50.13 o 
  -4  10   9       75.71       79.99     42.43 o 
  -3  10   9        2.80        0.00     30.42 o 
  -2  10   9      146.98      148.75     34.36 o 
  -1  10   9      111.58      106.34     32.85 o 
   0  10   9       13.47       13.32     29.96 o 
   1  10   9       37.50       31.37     19.29 o 
   2  10   9       63.92       89.64     23.35 o 
   3  10   9        5.28        5.24     22.31 o 
   4  10   9      203.64      201.38     33.82 o 
   5  10   9       54.36       77.01     31.61 o 
   6  10   9       32.31       26.64     31.87 o 
   7  10   9       74.71       88.47     35.41 o 
   8  10   9      206.77      182.88     38.97 o 
   9  10   9        2.38        0.00     35.60 o 
  -8  11   9       37.41        8.73     37.38 o 
  -7  11   9      141.14      181.11     39.68 o 
  -6  11   9      160.00      188.77     49.02 o 
  -5  11   9       59.05       32.40     42.27 o 
  -4  11   9       60.52      101.01     35.67 o 
  -3  11   9      271.21      316.60     39.74 o 
  -2  11   9       88.26       83.54     35.43 o 
  -1  11   9      209.91      146.24     36.10 o 
   0  11   9        1.61        5.52     31.80 o 
   1  11   9        0.36        0.00     30.72 o 
   2  11   9        6.08        7.95     30.35 o 
   3  11   9      207.70      220.82     31.17 o 
   4  11   9       85.28      110.08     29.30 o 
   5  11   9        9.47        0.00     30.22 o 
   6  11   9       70.80       96.17     33.93 o 
   7  11   9      248.66      240.66     41.81 o 
   8  11   9       20.81       33.01     37.18 o 
  -7  12   9       15.19        0.00     37.54 o 
  -6  12   9       71.22       74.46     49.71 o 
  -5  12   9      130.04      159.97     51.06 o 
  -4  12   9       60.48       93.63     37.64 o 
  -3  12   9        3.28        0.00     35.12 o 
  -2  12   9      261.90      181.32     39.05 o 
  -1  12   9      194.14      178.43     39.08 o 
   0  12   9      152.62      103.12     37.26 o 
   1  12   9       25.13       43.31     35.33 o 
   2  12   9       14.67        0.00     41.27 o 
   3  12   9       61.87       56.49     35.32 o 
   4  12   9       35.04       10.13     32.93 o 
   5  12   9      190.20      179.87     47.01 o 
   6  12   9      160.73      144.82     48.14 o 
   7  12   9       26.57        3.74     35.41 o 
  -6  13   9      104.40      161.61     56.62 o 
  -5  13   9       21.29        0.00     37.25 o 
  -4  13   9      121.72      172.03     42.84 o 
  -3  13   9        4.23       17.89     36.52 o 
  -2  13   9      278.22      315.80     43.92 o 
  -1  13   9      142.62      111.53     39.73 o 
   0  13   9       55.14       39.09     36.16 o 
   1  13   9       15.75       10.14     35.06 o 
   2  13   9        1.85        0.00     36.28 o 
   3  13   9        1.74        0.00     35.37 o 
   4  13   9       92.23      100.89     37.65 o 
   5  13   9       11.18       15.23     43.40 o 
   6  13   9       51.81       38.08     45.88 o 
  -5  14   9        7.87       26.76     41.85 o 
  -4  14   9       36.35        0.00     38.42 o 
  -3  14   9       44.56       42.26     38.40 o 
  -2  14   9        1.89       13.49     38.89 o 
  -1  14   9       52.23       49.24     40.75 o 
   0  14   9       68.97       63.32     40.22 o 
   1  14   9        4.44       12.96     38.94 o 
   2  14   9       29.55       26.57     39.67 o 
   3  14   9       75.27      117.36     82.76 o 
   4  14   9       49.92       93.11     50.88 o 
   5  14   9       68.19       49.51     46.09 o 
  -2  15   9        0.52        0.00     38.94 o 
  -1  15   9       51.67       35.77     41.10 o 
   0  15   9        8.11       39.92     40.02 o 
   1  15   9       28.77       27.87     40.74 o 
   2  15   9       44.17       72.10     42.42 o 
 -11   0  10      224.11      261.21     80.07 o 
 -10   0  10      142.59      189.44     64.94 o 
  -9   0  10       91.67      113.76     62.50 o 
  -8   0  10      324.49      241.19     64.94 o 
  -7   0  10       58.69       81.54     53.71 o 
  -6   0  10       57.90       82.03     51.75 o 
  -5   0  10     1347.28     1122.77     91.55 o 
  -4   0  10     1016.42      833.44     77.14 o 
  -3   0  10       28.26       68.84     43.94 o 
  -2   0  10     1553.77     1485.25     86.42 o 
  -1   0  10     2234.16     1832.88     89.35 o 
   0   0  10     2251.28     1907.09     87.40 o 
   1   0  10       69.06       96.02     30.52 o 
   2   0  10     6303.77     6148.26    493.13 o 
   3   0  10     1087.17     1285.06     92.28 o 
   4   0  10      495.78      566.85     67.38 o 
   5   0  10     1473.12     1569.22    102.53 o 
   6   0  10      148.12      204.09     58.10 o 
   7   0  10      347.89      482.39     76.17 o 
   8   0  10       77.26       77.14     57.61 o 
   9   0  10     1059.40     1276.28    111.81 o 
  10   0  10      124.80      201.16     75.68 o 
  11   0  10      127.46      215.80     78.12 o 
 -11   1  10       13.44        0.00     46.61 o 
 -10   1  10       85.79      100.84     46.77 o 
  -9   1  10        1.69        0.00     37.40 o 
  -8   1  10      199.15      197.63     45.21 o 
  -7   1  10      450.23      377.50     47.97 o 
  -6   1  10      489.59      475.92     48.65 o 
  -5   1  10       56.56       18.31     18.36 o 
  -4   1  10      170.56      151.57     28.89 o 
  -3   1  10     1220.20     1180.79    105.23 o 
  -2   1  10     2175.69     1940.55     67.49 o 
  -1   1  10       30.57       49.20     28.06 o 
   0   1  10      851.54      806.59     47.42 o 
   1   1  10      728.32      793.95     60.63 o 
   2   1  10      612.66      593.16     32.87 o 
   3   1  10       13.48        6.51     33.28 o 
   4   1  10      727.88      851.83     55.41 o 
   5   1  10       88.15       49.83     37.93 o 
   6   1  10      121.65      121.90     40.70 o 
   7   1  10      338.82      299.75     49.56 o 
   8   1  10       48.51       49.22     42.81 o 
   9   1  10      362.28      405.52     55.03 o 
  10   1  10       99.16      150.14     51.06 o 
  11   1  10      596.70      697.04     65.07 o 
 -11   2  10        3.83        0.94     47.05 o 
 -10   2  10       42.85       43.47     43.40 o 
  -9   2  10      355.07      369.95     52.97 o 
  -8   2  10      612.50      449.80     52.58 o 
  -7   2  10       17.74        0.00     33.99 o 
  -6   2  10       40.33       21.66     15.15 o 
  -5   2  10        3.38        0.00     25.22 o 
  -4   2  10      955.77      935.47     60.99 o 
  -3   2  10       81.67       96.52     27.18 o 
  -2   2  10      199.11      170.74     28.62 o 
  -1   2  10     1242.98     1178.84     56.45 o 
   0   2  10       19.56       19.55     28.56 o 
   1   2  10      292.03      277.42     28.91 o 
   2   2  10      297.28      308.04     26.37 o 
   3   2  10       30.89       13.06     33.63 o 
   4   2  10       20.22       27.44     31.92 o 
   5   2  10      499.03      515.24     49.47 o 
   6   2  10       26.99       27.90     38.30 o 
   7   2  10      484.92      550.24     53.77 o 
   8   2  10        6.42       11.96     38.32 o 
   9   2  10       77.90       56.66     43.70 o 
  10   2  10      125.71      138.87     51.23 o 
  11   2  10        1.66       31.80     47.93 o 
 -11   3  10       28.74       48.12     49.89 o 
 -10   3  10       63.17       82.99     45.28 o 
  -9   3  10       37.04       57.85     39.87 o 
  -8   3  10      262.45      295.11     47.16 o 
  -7   3  10      175.84      129.57     29.58 o 
  -6   3  10        0.04       22.20     26.81 o 
  -5   3  10      584.34      508.55     38.73 o 
  -4   3  10       48.22       31.80     26.46 o 
  -3   3  10      396.07      340.73     38.68 o 
  -2   3  10        5.62       20.51     23.99 o 
  -1   3  10      772.86      702.47     59.98 o 
   0   3  10      923.77      825.66     40.17 o 
   1   3  10      200.01      170.34     26.38 o 
   2   3  10     1387.34     1419.99     63.80 o 
   3   3  10      259.81      219.86     38.93 o 
   4   3  10        7.70       13.69     32.80 o 
   5   3  10      457.73      516.60     49.78 o 
   6   3  10      103.07      151.56     39.53 o 
   7   3  10        9.18       10.46     39.35 o 
   8   3  10        3.95       34.90     40.18 o 
   9   3  10      279.40      289.03     53.84 o 
  10   3  10       18.31       30.40     47.46 o 
  11   3  10        0.17        3.42     44.89 o 
 -11   4  10        1.25        0.00     49.02 o 
 -10   4  10       91.19       77.88     48.16 o 
  -9   4  10      160.39      163.50     47.79 o 
  -8   4  10      129.21      128.89     43.97 o 
  -7   4  10      250.32      219.94     35.58 o 
  -6   4  10      122.40      154.86     31.85 o 
  -5   4  10      107.61      135.89     29.36 o 
  -4   4  10      221.23      231.06     32.53 o 
  -3   4  10       26.52       24.71     25.57 o 
  -2   4  10      419.44      459.89     51.09 o 
  -1   4  10     1101.40     1100.90    153.77 o 
   0   4  10      282.65      278.69     28.33 o 
   1   4  10       15.68       35.09     23.17 o 
   2   4  10       55.96       62.83     21.72 o 
   3   4  10       94.81      115.23     37.98 o 
   4   4  10      164.94      160.61     37.10 o 
   5   4  10      425.14      472.81     48.55 o 
   6   4  10        1.84        0.00     35.86 o 
   7   4  10        1.52       40.42     40.73 o 
   8   4  10      290.98      278.63     71.28 o 
   9   4  10      178.93      258.71     51.25 o 
  10   4  10       16.89       12.29     33.51 o 
  11   4  10        3.36        9.96     36.33 o 
 -10   5  10       87.06       53.98     48.43 o 
  -9   5  10        3.77        0.00     41.47 o 
  -8   5  10      131.25       98.37     35.19 o 
  -7   5  10       20.88       12.27     28.85 o 
  -6   5  10      711.07      660.86     46.60 o 
  -5   5  10        0.55        0.00     26.31 o 
  -4   5  10     1254.85     1049.55    110.87 o 
  -3   5  10       60.89       57.72     26.51 o 
  -2   5  10      583.95      558.23     51.29 o 
  -1   5  10       88.12       93.77     23.24 o 
   0   5  10      622.89      536.74     46.93 o 
   1   5  10       94.29       80.18     24.89 o 
   2   5  10     2796.71     2891.81     74.24 o 
   3   5  10        8.26        0.00     33.66 o 
   4   5  10        7.50        0.00     34.34 o 
   5   5  10       35.17       30.79     37.45 o 
   6   5  10      278.22      321.17     48.48 o 
   7   5  10      782.22      802.37     65.25 o 
   8   5  10       56.27      108.25     46.09 o 
   9   5  10        9.99        0.00     33.17 o 
  10   5  10       25.14       28.47     36.00 o 
 -10   6  10        2.34        0.00     45.88 o 
  -9   6  10        5.60        4.78     35.15 o 
  -8   6  10       11.25        2.34     33.13 o 
  -7   6  10        2.61        0.00     30.78 o 
  -6   6  10       58.60       39.98     31.16 o 
  -5   6  10       38.04       46.60     30.15 o 
  -4   6  10      856.98      781.56     45.21 o 
  -3   6  10       32.10       30.86     26.67 o 
  -2   6  10      551.92      503.45     38.10 o 
  -1   6  10       11.03       16.32     21.18 o 
   0   6  10      293.98      267.04     27.41 o 
   1   6  10        1.58        0.00     21.54 o 
   2   6  10       25.28       13.04     25.20 o 
   3   6  10        1.93       29.96     33.28 o 
   4   6  10        1.46        0.00     35.55 o 
   5   6  10       34.17       31.45     35.93 o 
   6   6  10      436.52      529.04     54.50 o 
   7   6  10      168.53      147.87     34.22 o 
   8   6  10      159.56      184.08     37.22 o 
   9   6  10      379.65      411.89     52.41 o 
  10   6  10       61.09       85.53     44.77 o 
 -10   7  10        4.77        0.00     47.77 o 
  -9   7  10        0.77       33.70     37.38 o 
  -8   7  10        9.87       23.32     34.54 o 
  -7   7  10       74.28       87.81     34.69 o 
  -6   7  10       70.82       70.77     32.14 o 
  -5   7  10       79.57      105.20     30.31 o 
  -4   7  10       24.23       28.04     29.80 o 
  -3   7  10        7.05       16.85     27.40 o 
  -2   7  10      488.45      469.19     36.93 o 
  -1   7  10      244.71      206.74     26.90 o 
   0   7  10      223.27      270.21     29.31 o 
   1   7  10       26.47       45.27     22.48 o 
   2   7  10      145.57      148.36     27.52 o 
   3   7  10      181.38      176.02     38.81 o 
   4   7  10       20.72       35.35     34.48 o 
   5   7  10      380.33      400.46     47.58 o 
   6   7  10       66.33       36.89     29.85 o 
   7   7  10        1.84        0.00     30.05 o 
   8   7  10      275.20      334.83     50.86 o 
   9   7  10        7.94        0.00     33.15 o 
  10   7  10       21.68        8.98     35.74 o 
  -9   8  10      196.69      262.54     44.79 o 
  -8   8  10        0.05        0.00     35.77 o 
  -7   8  10      369.47      258.36     40.61 o 
  -6   8  10       14.97       25.41     33.06 o 
  -5   8  10        9.32       10.35     30.39 o 
  -4   8  10       78.86       56.35     29.83 o 
  -3   8  10        7.71        0.00     21.09 o 
  -2   8  10       87.12       80.19     25.12 o 
  -1   8  10        3.63        0.00     22.59 o 
   0   8  10      217.86      235.81     28.91 o 
   1   8  10       97.19      110.97     25.62 o 
   2   8  10      344.87      357.59     31.95 o 
   3   8  10       30.38       29.11     36.76 o 
   4   8  10      830.80      914.00     65.06 o 
   5   8  10      104.63      104.16     32.47 o 
   6   8  10       41.19       45.47     38.35 o 
   7   8  10      598.19      602.56     58.04 o 
   8   8  10       33.30        5.69     34.29 o 
   9   8  10       19.70       12.20     35.42 o 
  -9   9  10       51.35       60.20     41.68 o 
  -8   9  10       88.05      113.32     39.76 o 
  -7   9  10      381.63      422.07     46.97 o 
  -6   9  10       49.62       16.15     34.24 o 
  -5   9  10      403.09      387.38     43.25 o 
  -4   9  10        5.56       18.82     31.87 o 
  -3   9  10       40.02       52.25     32.03 o 
  -2   9  10       14.77        0.00     28.01 o 
  -1   9  10       10.58       16.73     19.89 o 
   0   9  10      120.08      148.07     27.46 o 
   1   9  10        5.49       17.39     24.96 o 
   2   9  10      224.73      262.65     32.13 o 
   3   9  10      847.27      784.12     87.88 o 
   4   9  10       77.64      124.09     41.94 o 
   5   9  10      299.78      333.22     38.86 o 
   6   9  10      583.03      657.07     49.32 o 
   7   9  10       95.09      118.23     38.11 o 
   8   9  10       79.37       41.67     36.87 o 
   9   9  10        3.36       10.18     36.28 o 
  -8  10  10       70.07       93.22     42.10 o 
  -7  10  10      222.87      161.67     39.55 o 
  -6  10  10      197.57      195.24     39.68 o 
  -5  10  10        3.76        0.00     32.88 o 
  -4  10  10        0.48        3.03     32.61 o 
  -3  10  10       10.17       10.99     31.28 o 
  -2  10  10        8.39        0.68     29.65 o 
  -1  10  10      133.30      119.62     42.81 o 
   0  10  10        1.84       44.63     41.41 o 
   1  10  10      423.66      431.82     52.12 o 
   2  10  10        6.90       15.22     32.35 o 
   3  10  10       65.75       54.49     27.83 o 
   4  10  10      155.81      156.09     35.06 o 
   5  10  10      558.42      522.93     45.28 o 
   6  10  10       72.15       28.38     34.64 o 
   7  10  10       31.83       36.55     37.06 o 
   8  10  10      218.62      269.34     44.10 o 
  -7  11  10      139.18      106.70     42.10 o 
  -6  11  10       10.08       30.04     36.73 o 
  -5  11  10       20.37       24.65     34.44 o 
  -4  11  10      149.55      103.40     37.82 o 
  -3  11  10       60.46       65.87     44.59 o 
  -2  11  10        0.21        0.00     42.59 o 
  -1  11  10        3.00        0.00     42.05 o 
   0  11  10       10.29       37.30     43.74 o 
   1  11  10        0.34        0.00     41.82 o 
   2  11  10        2.48        0.00     40.21 o 
   3  11  10      186.30      194.71     48.82 o 
   4  11  10       21.26        0.00     31.45 o 
   5  11  10        0.25        1.26     32.68 o 
   6  11  10       53.25       64.49     37.13 o 
   7  11  10      144.78      160.30     41.10 o 
  -6  12  10        0.17        1.39     37.30 o 
  -5  12  10        1.14        2.61     35.08 o 
  -4  12  10        2.34       27.27     46.02 o 
  -3  12  10      168.09      165.27     52.82 o 
  -2  12  10       94.11       54.35     47.64 o 
  -1  12  10       33.42       55.56     46.95 o 
   0  12  10        1.00       14.76     42.97 o 
   1  12  10       10.97       37.63     36.81 o 
   2  12  10        7.72       10.95     36.74 o 
   3  12  10      136.28      187.10     48.99 o 
   4  12  10        4.01        0.00     39.50 o 
   5  12  10       47.66       26.44     42.90 o 
   6  12  10        8.16       16.80     44.17 o 
  -4  13  10        4.15        2.94     53.95 o 
  -3  13  10       28.23        0.00     47.55 o 
  -2  13  10      112.39      151.08     50.43 o 
  -1  13  10       83.69        0.00     48.58 o 
   0  13  10       96.37      108.23     40.92 o 
   1  13  10      213.52      210.46     44.44 o 
   2  13  10       85.62      148.21     42.81 o 
   3  13  10        3.09        8.79     72.75 o 
   4  13  10       12.74       34.34     48.80 o 
  -2  14  10        0.24        0.00     48.50 o 
  -1  14  10       90.54      121.52     53.15 o 
   0  14  10        4.78        7.60     39.70 o 
   1  14  10        9.16       29.83     41.76 o 
   2  14  10       14.85       59.25     42.45 o 
 -10   1  11       24.31       37.96     49.02 o 
  -9   1  11        6.89        0.00     41.36 o 
  -8   1  11      212.40      197.99     48.51 o 
  -7   1  11       43.09       26.14     38.09 o 
  -6   1  11       90.81       92.29     38.70 o 
  -5   1  11        7.61       17.46     16.82 o 
  -4   1  11      158.79      151.13     39.18 o 
  -3   1  11      547.65      547.70     48.66 o 
  -2   1  11       48.15       60.56     33.28 o 
  -1   1  11      296.30      279.44     40.05 o 
   0   1  11        4.20        0.00     28.66 o 
   1   1  11      295.72      284.54     27.99 o 
   2   1  11     1328.21     1461.34     69.49 o 
   3   1  11        4.30        0.00     34.44 o 
   4   1  11        5.76        0.00     34.34 o 
   5   1  11       34.08       36.14     38.99 o 
   6   1  11      141.25      269.85     50.92 o 
   7   1  11      328.52      389.85     53.24 o 
   8   1  11       28.01       24.14     45.74 o 
   9   1  11       11.05        0.00     43.65 o 
  10   1  11       11.35       29.21     47.08 o 
 -10   2  11       28.84       39.41     49.28 o 
  -9   2  11      179.58      209.17     50.43 o 
  -8   2  11      435.44      484.31     55.69 o 
  -7   2  11      464.51      399.20     52.99 o 
  -6   2  11      181.55      209.22     44.36 o 
  -5   2  11     1267.28     1223.96    108.62 o 
  -4   2  11        0.67        0.00     27.15 o 
  -3   2  11      347.65      325.94     35.57 o 
  -2   2  11      207.46      131.09     36.25 o 
  -1   2  11      592.15      529.60     57.86 o 
   0   2  11      124.34      132.33     28.64 o 
   1   2  11       29.50       21.09     24.39 o 
   2   2  11        2.15       31.37     35.28 o 
   3   2  11        1.43        0.00     37.10 o 
   4   2  11      446.28      447.32     49.89 o 
   5   2  11      574.54      570.27     56.45 o 
   6   2  11      170.36      150.39     47.12 o 
   7   2  11      168.15      173.33     49.71 o 
   8   2  11      603.40      580.43     61.03 o 
   9   2  11      326.28      358.32     56.36 o 
  10   2  11       47.03       76.31     49.12 o 
 -10   3  11       28.35        8.69     48.59 o 
  -9   3  11        0.34       24.96     46.26 o 
  -8   3  11       58.85       58.55     44.87 o 
  -7   3  11     1003.00      908.78     67.48 o 
  -6   3  11      153.96      148.99     33.99 o 
  -5   3  11      788.97      714.40     66.31 o 
  -4   3  11      482.33      545.24     41.71 o 
  -3   3  11       64.92       58.94     28.05 o 
  -2   3  11       22.29       19.10     26.32 o 
  -1   3  11      321.30      329.16     57.86 o 
   0   3  11      193.85      217.47     31.38 o 
   1   3  11      122.26      139.23     29.31 o 
   2   3  11      330.30      348.36     45.40 o 
   3   3  11      354.05      354.68     47.11 o 
   4   3  11      394.65      484.88     51.44 o 
   5   3  11        1.49        0.00     40.03 o 
   6   3  11     1226.30     1399.76     77.84 o 
   7   3  11      430.50      536.61     60.06 o 
   8   3  11        0.34       10.43     42.82 o 
   9   3  11        5.58        3.73     44.56 o 
  10   3  11      273.27      328.24     57.65 o 
 -10   4  11        1.40       12.79     50.12 o 
  -9   4  11      103.96      113.56     48.31 o 
  -8   4  11      186.39      183.31     47.30 o 
  -7   4  11       85.14       59.95     34.14 o 
  -6   4  11      464.47      484.53     43.30 o 
  -5   4  11       56.45       52.60     30.18 o 
  -4   4  11       68.13       64.00     30.69 o 
  -3   4  11      750.86      769.30     70.04 o 
  -2   4  11      489.75      469.26     50.99 o 
  -1   4  11      433.48      395.39     37.56 o 
   0   4  11       44.14       49.85     26.21 o 
   1   4  11        0.09        2.05     25.32 o 
   2   4  11      146.08      136.73     39.74 o 
   3   4  11      394.95      445.96     57.37 o 
   4   4  11      263.30      245.01     47.24 o 
   5   4  11      107.03      133.20     42.89 o 
   6   4  11      321.04      400.88     55.24 o 
   7   4  11        1.41        0.00     40.67 o 
   8   4  11      709.16      886.83     73.71 o 
   9   4  11        2.72       30.21     46.55 o 
  10   4  11       19.42        1.64     49.59 o 
  -9   5  11        0.71        0.00     47.24 o 
  -8   5  11        3.37       15.81     42.82 o 
  -7   5  11      191.90      169.95     38.38 o 
  -6   5  11        0.49       13.54     30.24 o 
  -5   5  11       30.79       48.65     29.83 o 
  -4   5  11      428.55      414.69     43.43 o 
  -3   5  11      321.84      284.72     35.51 o 
  -2   5  11       32.61       17.52     28.38 o 
  -1   5  11      326.98      305.02     30.55 o 
   0   5  11       85.19       43.84     23.73 o 
   1   5  11       97.08      106.75     27.77 o 
   2   5  11       94.45      146.15     42.10 o 
   3   5  11       18.97       46.97     37.33 o 
   4   5  11      242.61      256.80     47.79 o 
   5   5  11       23.20       15.52     38.79 o 
   6   5  11       29.09       22.73     40.38 o 
   7   5  11        7.29        4.48     42.36 o 
   8   5  11        6.78       12.33     44.09 o 
   9   5  11       69.13       35.36     49.34 o 
  -9   6  11       40.04       54.92     49.77 o 
  -8   6  11      147.31      165.26     39.19 o 
  -7   6  11        1.62        0.00     32.20 o 
  -6   6  11       29.33       31.47     33.31 o 
  -5   6  11      103.17       58.09     32.60 o 
  -4   6  11      268.32      270.46     37.01 o 
  -3   6  11      351.32      362.46     39.86 o 
  -2   6  11       36.04        3.11     24.54 o 
  -1   6  11       61.33      105.06     26.31 o 
   0   6  11     1033.18     1055.87     69.40 o 
   1   6  11       79.55       90.58     27.23 o 
   2   6  11      361.94      395.58     48.70 o 
   3   6  11      469.07      589.11     54.08 o 
   4   6  11      160.78      168.77     43.03 o 
   5   6  11      106.61       88.12     43.99 o 
   6   6  11       58.67       96.12     45.85 o 
   7   6  11        3.73       34.72     45.16 o 
   8   6  11        1.92       14.24     46.07 o 
   9   6  11        0.37        0.00     63.96 o 
  -8   7  11       66.40       45.88     37.61 o 
  -7   7  11      140.89      154.80     40.06 o 
  -6   7  11       21.61        4.16     33.93 o 
  -5   7  11       24.98       21.41     32.81 o 
  -4   7  11        0.88        6.80     31.39 o 
  -3   7  11      343.49      323.60     39.66 o 
  -2   7  11      346.86      345.33     33.36 o 
  -1   7  11        5.83       11.27     24.20 o 
   0   7  11        4.55       19.32     24.99 o 
   1   7  11      236.98      231.97     36.14 o 
   2   7  11      630.84      677.68     57.61 o 
   3   7  11        8.09        9.00     39.63 o 
   4   7  11       28.08        0.00     37.56 o 
   5   7  11      200.95      275.34     48.78 o 
   6   7  11       82.66       70.88     46.66 o 
   7   7  11       16.34        0.00     58.59 o 
   8   7  11        0.74       18.55     67.87 o 
  -8   8  11       13.20        0.00     34.74 o 
  -7   8  11       52.10       48.19     36.02 o 
  -6   8  11       13.90       12.68     34.90 o 
  -5   8  11       21.29       11.03     33.68 o 
  -4   8  11       46.48       21.95     31.96 o 
  -3   8  11        2.35        8.29     26.32 o 
  -2   8  11        0.06        0.00     26.16 o 
  -1   8  11      120.94       74.52     27.67 o 
   0   8  11      311.14      334.68     33.18 o 
   1   8  11       83.41      132.12     36.49 o 
   2   8  11       12.23       27.77     39.50 o 
   3   8  11      184.65      240.92     48.14 o 
   4   8  11       65.87      107.36     45.05 o 
   5   8  11       30.90       50.29     60.54 o 
   6   8  11       22.13       49.80     66.89 o 
   7   8  11       18.33       25.88     69.82 o 
   8   8  11      172.92      158.20     48.59 o 
  -7   9  11        0.07        0.00     34.85 o 
  -6   9  11       77.02       52.07     35.93 o 
  -5   9  11      143.94      118.72     38.36 o 
  -4   9  11        2.27        0.00     33.05 o 
  -3   9  11       37.65       29.18     33.35 o 
  -2   9  11        0.74        0.00     32.59 o 
  -1   9  11       10.94       12.47     26.71 o 
   0   9  11       80.62      108.78     29.06 o 
   1   9  11        0.09        2.81     32.49 o 
   2   9  11      111.29       89.66     36.09 o 
   3   9  11       12.88       39.55     57.61 o 
   4   9  11       12.38       61.03     61.52 o 
   5   9  11       15.37        0.00     61.03 o 
   6   9  11        1.86        2.94     40.69 o 
   7   9  11       49.21       17.04     43.50 o 
  -6  10  11        0.01        3.74     37.09 o 
  -5  10  11       60.43       89.12     37.87 o 
  -4  10  11        3.31        0.00     34.33 o 
  -3  10  11       40.70       49.82     36.06 o 
  -2  10  11        5.78        0.00     32.79 o 
  -1  10  11      227.31      222.36     38.89 o 
   0  10  11        2.11        0.00     33.12 o 
   1  10  11       24.86        0.00     43.30 o 
   2  10  11      208.05      239.70     50.54 o 
   3  10  11       13.87        0.61     38.09 o 
   4  10  11       29.99        8.71     40.03 o 
   5  10  11       17.19       27.83     43.43 o 
   6  10  11       54.13       92.40     47.26 o 
  -5  11  11       28.52       22.37     37.56 o 
  -4  11  11        9.48       13.81     35.62 o 
  -3  11  11       59.56       74.16     36.01 o 
  -2  11  11      123.75      109.20     37.94 o 
  -1  11  11        8.07       11.96     33.05 o 
   0  11  11       37.73       21.76     34.46 o 
   1  11  11       84.76      132.55     49.63 o 
   2  11  11        6.98       29.78     70.80 o 
   4  11  11       19.89        0.00     54.20 o 
   5  11  11       40.06       63.86     45.32 o 
  -3  12  11      227.83      270.84     44.84 o 
  -2  12  11        4.82       26.12     36.36 o 
  -1  12  11      486.62      436.50     46.83 o 
   0  12  11        7.04       12.36     34.49 o 
   1  12  11       15.16       37.68     48.59 o 
   2  12  11       15.58        0.00     67.87 o 
   3  12  11       78.92       58.10     76.17 o 
  -9   0  12       42.57       66.40     72.75 o 
  -8   0  12        3.03        0.00     59.57 o 
  -7   0  12      398.77      484.34     82.03 o 
  -6   0  12      131.50      147.94     64.94 o 
  -5   0  12        1.93       16.60     49.80 o 
  -4   0  12       22.71       82.51     57.12 o 
  -3   0  12       20.60        0.00     48.82 o 
  -2   0  12      550.69      538.54     72.75 o 
  -1   0  12      149.62       79.58     51.75 o 
   0   0  12      544.88      513.15     66.89 o 
   1   0  12     1088.10     1175.21     95.21 o 
   2   0  12       82.65       83.49     62.50 o 
   3   0  12      374.94      459.44     74.21 o 
   4   0  12      713.62      812.44     97.16 o 
   5   0  12       19.91        6.35     62.98 o 
   6   0  12       14.27        0.00     62.98 o 
   7   0  12       99.52      194.81     70.31 o 
   8   0  12       36.95       80.07     64.94 o 
   9   0  12       50.25       11.23     72.26 o 
  -9   1  12      132.80      117.51     53.84 o 
  -8   1  12       10.01       30.31     42.01 o 
  -7   1  12      165.18      116.01     45.91 o 
  -6   1  12      182.13      168.46     46.26 o 
  -5   1  12       14.83       14.64     39.47 o 
  -4   1  12       44.62       23.76     38.32 o 
  -3   1  12       22.73        9.52     35.91 o 
  -2   1  12        5.73        0.00     34.52 o 
  -1   1  12      139.30      144.58     38.78 o 
   0   1  12      397.64      402.71     36.93 o 
   1   1  12      871.53      811.26     62.74 o 
   2   1  12      662.98      718.00     60.59 o 
   3   1  12      111.53      131.50     43.70 o 
   4   1  12       26.87       25.96     43.66 o 
   5   1  12      434.83      458.74     58.69 o 
   6   1  12      152.47      134.81     45.91 o 
   7   1  12        0.24        0.00     47.36 o 
   8   1  12      171.73      148.39     53.08 o 
   9   1  12       10.46       33.00     50.19 o 
  -9   2  12        0.45       16.78     50.92 o 
  -8   2  12       55.77      101.87     47.28 o 
  -7   2  12        5.54        0.00     41.39 o 
  -6   2  12       11.95       32.99     39.52 o 
  -5   2  12       75.03       53.09     33.53 o 
  -4   2  12      168.25      132.38     42.97 o 
  -3   2  12       25.63        0.00     32.75 o 
  -2   2  12      106.57      115.28     38.50 o 
  -1   2  12        3.02       22.83     33.63 o 
   0   2  12       59.78       72.55     30.87 o 
   1   2  12      448.15      478.57     56.88 o 
   2   2  12      263.40      279.70     45.70 o 
   3   2  12       12.93       32.80     40.48 o 
   4   2  12      207.80      296.62     90.33 o 
   5   2  12        2.22        8.65     42.05 o 
   6   2  12       77.49      126.42     47.95 o 
   7   2  12        6.38        0.00     44.07 o 
   8   2  12       67.07      100.77     51.27 o 
   9   2  12      157.78      190.66     57.66 o 
  -8   3  12      102.94      119.62     48.50 o 
  -7   3  12        1.88        6.55     42.61 o 
  -6   3  12       37.13       39.28     43.15 o 
  -5   3  12       14.30        0.00     32.02 o 
  -4   3  12        5.90        0.00     31.26 o 
  -3   3  12      419.58      433.25     41.66 o 
  -2   3  12        5.44        0.46     34.82 o 
  -1   3  12      216.96      195.73     42.55 o 
   0   3  12       68.46       89.31     30.45 o 
   1   3  12       19.01        0.00     39.85 o 
   2   3  12       28.58       37.15     42.46 o 
   3   3  12        0.15       10.00     41.47 o 
   4   3  12        0.09        0.00     37.46 o 
   5   3  12       66.47      101.76     45.47 o 
   6   3  12       27.88        1.34     46.07 o 
   7   3  12       26.35       60.94     46.77 o 
   8   3  12       15.62       50.52     47.40 o 
  -8   4  12       11.39        0.00     43.62 o 
  -7   4  12       23.01       60.71     44.71 o 
  -6   4  12       27.49       33.88     33.74 o 
  -5   4  12      158.74      144.72     35.70 o 
  -4   4  12      154.67      161.82     36.00 o 
  -3   4  12       53.79       18.32     30.88 o 
  -2   4  12        6.49       19.38     30.39 o 
  -1   4  12      484.17      462.25     50.89 o 
   0   4  12      128.26      144.30     33.05 o 
   1   4  12        0.69        7.81     36.56 o 
   2   4  12       48.82       53.40     40.70 o 
   3   4  12      170.52      211.24     47.24 o 
   4   4  12       80.70       88.75     47.31 o 
   5   4  12        4.90       11.60     40.73 o 
   6   4  12        9.48        0.00     42.93 o 
   7   4  12       29.06        0.00     43.59 o 
   8   4  12       41.53       53.22     49.80 o 
  -8   5  12      237.43      195.68     60.79 o 
  -7   5  12       23.57       26.38     34.33 o 
  -6   5  12        3.88        0.00     33.35 o 
  -5   5  12        0.21        2.27     32.99 o 
  -4   5  12       17.66       12.94     32.31 o 
  -3   5  12      125.28      118.43     33.78 o 
  -2   5  12      378.20      349.03     42.80 o 
  -1   5  12        6.08        2.88     28.80 o 
   0   5  12       66.41       63.43     31.67 o 
   1   5  12       55.78       63.04     40.01 o 
   2   5  12      710.65      704.87     80.80 o 
   3   5  12        3.67       11.44     42.10 o 
   4   5  12        6.32        1.46     41.91 o 
   5   5  12      192.61      248.04     53.34 o 
   6   5  12       31.15       35.64     42.64 o 
   7   5  12        2.22        0.00     44.05 o 
   8   5  12       25.09        9.24     50.38 o 
  -7   6  12       76.49       97.83     38.77 o 
  -6   6  12        0.49       18.88     33.98 o 
  -5   6  12        4.50        0.00     33.60 o 
  -4   6  12       34.09       62.30     34.85 o 
  -3   6  12      133.51      120.60     35.85 o 
  -2   6  12        6.73       23.88     27.11 o 
  -1   6  12       26.16        2.40     26.13 o 
   0   6  12      208.04      232.79     35.25 o 
   1   6  12       93.70      115.23     61.76 o 
   2   6  12        1.79        0.00     41.42 o 
   3   6  12      445.64      522.81     59.38 o 
   4   6  12       33.46       20.55     45.57 o 
   5   6  12        0.88        0.00     50.05 o 
   6   6  12       28.27       29.74     46.86 o 
   7   6  12       55.81       62.24     48.50 o 
  -7   7  12       26.04       22.08     37.23 o 
  -6   7  12       31.46       81.84     38.40 o 
  -5   7  12        1.52        0.00     34.56 o 
  -4   7  12       14.94       19.75     34.30 o 
  -3   7  12      100.55      112.92     30.71 o 
  -2   7  12       21.03       11.56     27.73 o 
  -1   7  12       38.53       29.68     27.41 o 
   0   7  12      253.02      247.03     32.27 o 
   1   7  12       56.58      103.39     42.86 o 
   2   7  12      166.62      180.62     48.43 o 
   3   7  12        5.34       32.86     44.50 o 
   4   7  12       64.04       76.15     45.60 o 
   5   7  12       89.52      119.70     95.45 o 
   6   7  12       20.84        0.00     47.31 o 
   7   7  12       96.16      126.46     78.12 o 
  -6   8  12      118.93      129.76     41.14 o 
  -5   8  12      105.91      127.40     38.97 o 
  -4   8  12        8.26        4.54     34.70 o 
  -3   8  12        7.03       15.82     29.31 o 
  -2   8  12      367.36      383.36     46.37 o 
  -1   8  12        2.65        0.00     26.85 o 
   0   8  12        1.97        0.00     33.16 o 
   1   8  12       11.48       22.12     41.36 o 
   2   8  12      217.18      214.27     50.56 o 
   3   8  12      155.84      184.91     50.00 o 
   4   8  12       18.25        3.59     45.56 o 
   5   8  12       12.44        3.42     64.94 o 
   6   8  12      180.60      263.65     75.19 o 
  -5   9  12       13.94       14.12     37.48 o 
  -4   9  12       73.81      101.37     39.12 o 
  -3   9  12      457.56      450.14     51.10 o 
  -2   9  12        4.66        0.00     35.53 o 
  -1   9  12       82.01       71.03     35.61 o 
   0   9  12       75.10      107.91     39.65 o 
   1   9  12       11.22       29.19     35.60 o 
   2   9  12        0.99        0.00     40.43 o 
   3   9  12        0.23        0.00     60.54 o 
   4   9  12       37.15       23.44     64.94 o 
   5   9  12        5.26       47.85     70.31 o 
  -4  10  12       39.99       72.80     39.72 o 
  -3  10  12        3.56       20.38     35.87 o 
  -2  10  12       67.61       57.06     37.98 o 
  -1  10  12      189.30      182.19     41.75 o 
   0  10  12        0.23        0.00     44.39 o 
   1  10  12        8.58       18.39     48.30 o 
   3  10  12        1.34        0.00     62.01 o 
   4  10  12       17.52        4.60     43.81 o 
  -1  11  12        0.37        4.79     35.94 o 
   0  11  12        7.19       19.32     46.26 o 
   1  11  12       58.63       53.27     46.95 o 
  -7   1  13       60.10       22.54     45.54 o 
  -6   1  13       30.49       18.14     41.36 o 
  -5   1  13        3.19        0.00     40.38 o 
  -4   1  13       11.67       11.16     40.90 o 
  -3   1  13      149.52      147.89     46.04 o 
  -2   1  13      270.00      250.95     46.76 o 
  -1   1  13       30.99       13.13     37.10 o 
   0   1  13       85.03       93.57     42.82 o 
   1   1  13       68.36      107.20     44.97 o 
   2   1  13       16.71        0.00     44.54 o 
   3   1  13       11.81        0.00     40.54 o 
   4   1  13        4.91       55.74     45.70 o 
   5   1  13       14.54       67.17     47.45 o 
   6   1  13        9.40        0.00     45.05 o 
   7   1  13      102.19      106.83     54.02 o 
  -7   2  13        0.67        0.00     43.14 o 
  -6   2  13       13.10       31.62     44.34 o 
  -5   2  13      158.75      146.39     45.39 o 
  -4   2  13      188.63      246.85     49.84 o 
  -3   2  13        6.95        7.17     39.18 o 
  -2   2  13       89.96      113.55     42.81 o 
  -1   2  13      396.68      382.91     49.19 o 
   0   2  13       71.09       89.64     40.87 o 
   1   2  13       66.18       39.15     43.46 o 
   2   2  13      328.49      439.15     58.68 o 
   3   2  13       46.31       21.77     44.07 o 
   4   2  13        0.89        0.00     43.65 o 
   5   2  13        9.31        5.83     48.68 o 
   6   2  13       28.12       13.26     48.59 o 
   7   2  13       31.13       16.47     50.47 o 
  -7   3  13        3.92        0.00     44.82 o 
  -6   3  13        8.21        0.66     43.32 o 
  -5   3  13      127.96      125.08     38.31 o 
  -4   3  13       98.05      100.79     44.78 o 
  -3   3  13      196.22      166.26     46.60 o 
  -2   3  13      208.01      220.05     47.08 o 
  -1   3  13        5.48        5.51     31.99 o 
   0   3  13       27.97       44.76     40.77 o 
   1   3  13      486.41      630.57     63.70 o 
   2   3  13       23.53       10.16     46.43 o 
   3   3  13       25.47       39.87     47.97 o 
   4   3  13        3.42        0.00     47.98 o 
   5   3  13       19.63       29.46     46.99 o 
   6   3  13       56.71       69.61     53.15 o 
   7   3  13       17.74        0.00     60.54 o 
  -6   4  13        1.29       14.60     45.05 o 
  -5   4  13       55.88       15.11     36.40 o 
  -4   4  13       41.58       80.18     37.67 o 
  -3   4  13       76.15       86.34     43.09 o 
  -2   4  13       73.79       85.10     42.55 o 
  -1   4  13      182.69      201.58     38.50 o 
   0   4  13       33.30       14.06     39.52 o 
   1   4  13        0.91        0.00     44.19 o 
   2   4  13      436.23      450.68     57.90 o 
   3   4  13       32.69       38.24     45.03 o 
   4   4  13       56.91       24.12     48.85 o 
   5   4  13        8.06        0.00     48.48 o 
   6   4  13       32.49       49.94     49.54 o 
  -6   5  13        0.25        0.00     35.19 o 
  -5   5  13      232.88      249.00     42.83 o 
  -4   5  13       45.06       44.68     35.98 o 
  -3   5  13        3.87        1.80     33.77 o 
  -2   5  13       31.18       25.48     34.14 o 
  -1   5  13        2.78        1.27     33.79 o 
   0   5  13      185.85      192.51     50.05 o 
   1   5  13        2.11        1.06     45.38 o 
   2   5  13        4.75       24.75     44.34 o 
   3   5  13       69.48      122.13     48.44 o 
   4   5  13      116.79      148.13     51.23 o 
   5   5  13       13.50       48.69     50.75 o 
   6   5  13      353.71      430.34     64.23 o 
  -5   6  13        0.67       30.10     36.93 o 
  -4   6  13        1.80        0.00     34.23 o 
  -3   6  13        8.65        0.00     29.86 o 
  -2   6  13       37.30       33.29     30.43 o 
  -1   6  13       43.83       37.44     34.97 o 
   0   6  13        4.87       19.59     41.83 o 
   1   6  13      201.53      229.88     50.40 o 
   2   6  13        5.94        1.68     43.99 o 
   3   6  13        1.56        0.00     48.48 o 
   4   6  13      155.97      173.05     55.24 o 
   5   6  13      145.39      242.54     58.32 o 
  -4   7  13      103.31       95.45     40.19 o 
  -3   7  13       57.19       56.41     31.72 o 
  -2   7  13       10.95        8.13     30.91 o 
  -1   7  13       65.89       46.97     30.07 o 
   0   7  13        1.76        0.00     44.02 o 
   1   7  13        9.26        0.00     45.23 o 
   2   7  13      111.18      138.10     59.57 o 
   3   7  13       42.70       89.79     51.06 o 
   4   7  13       22.55       51.67     48.24 o 
  -3   8  13        2.26       39.88     37.54 o 
  -2   8  13       17.95       40.76     33.56 o 
  -1   8  13       16.54       35.91     30.90 o 
   0   8  13        5.23       13.36     45.32 o 
   1   8  13        0.08        0.00     42.74 o 
   2   8  13       10.40       21.19     48.65 o 
   3   8  13        1.00        0.00     48.84 o 
  -1   9  13        0.13       33.53     51.27 o 
   0   9  13        0.08        0.37     47.42 o 
   1   9  13        3.66       26.02     48.48 o 
  -5   0  14      244.19      245.10     76.65 o 
  -4   0  14       22.19       61.03     65.42 o 
  -3   0  14      295.10      329.57     77.14 o 
  -2   0  14       10.37       19.04     64.94 o 
  -1   0  14       21.21       28.81     62.98 o 
   0   0  14       27.56       68.35     70.80 o 
   1   0  14        6.72       34.67     69.33 o 
   2   0  14       57.56       85.44     72.26 o 
   3   0  14      225.70      127.43     69.33 o 
   4   0  14      239.40      244.12     83.00 o 
  -4   1  14      211.17      261.08     54.72 o 
  -3   1  14        4.98       46.52     43.83 o 
  -2   1  14       14.02       27.19     43.83 o 
  -1   1  14      215.65      264.27     52.30 o 
   0   1  14       56.72        0.72     48.32 o 
   1   1  14        0.92        0.00     47.12 o 
   2   1  14       48.56       36.09     47.06 o 
   3   1  14        2.12        7.52     51.51 o 
   4   1  14       56.15       69.54     47.81 o 
  -4   2  14        1.73        0.00     42.90 o 
  -3   2  14       29.64       21.28     42.64 o 
  -2   2  14      117.95      146.55     46.60 o 
  -1   2  14        0.18       14.65     44.48 o 
   0   2  14      192.01      205.57     52.31 o 
   1   2  14       74.65       37.81     47.45 o 
   2   2  14       38.63        7.05     46.85 o 
   3   2  14       26.80       12.23     52.49 o 
   4   2  14       10.36       46.14     53.15 o 
  -4   3  14       56.07       45.80     45.72 o 
  -3   3  14        6.81        0.00     43.85 o 
  -2   3  14      114.61      105.16     39.16 o 
  -1   3  14        3.78        0.00     43.09 o 
   0   3  14       19.56        0.00     48.82 o 
   1   3  14      193.95      239.47     57.12 o 
   2   3  14        2.58        0.00     49.68 o 
   3   3  14       47.13       67.51     53.30 o 
   4   3  14       43.05       50.93     50.53 o 
  -3   4  14       41.00       11.94     43.32 o 
  -2   4  14        0.89        0.00     33.88 o 
  -1   4  14       14.61        2.46     46.76 o 
   0   4  14       20.87       67.38     65.42 o 
   1   4  14        9.30       19.36     47.51 o 
   2   4  14        0.27        0.00     46.82 o 
   3   4  14      114.40      110.37     55.76 o 
  -2   5  14       20.93        0.00     35.53 o 
  -1   5  14        0.31        0.00     45.97 o 
   0   5  14       10.00       64.45     64.94 o 
   1   5  14        0.35       48.64     48.84 o 
   2   5  14       67.08       58.82     52.00 o 
   0   6  14       66.90       95.21     75.68 o 
                                                 
